# Supplementary material for: Diet-induced obesity in zebrafish shares common pathophysiological pathways with mammalian obesity
Source: BMC Physiol. 2010 Oct 21;10:21. doi: 10.1186/1472-6793-10-21 (PMC2972245; doi:10.1186/1472-6793-10-21)
Supplement: Additional file 1 — Supplemental Table S1. Genes dysregulated in DIO zebrafish (OF8W vs OF1W) [file 1472-6793-10-21-S1.XLS]

## Sheet: Sheet1
Supplemental Table S1. Genes dysregulated in DIO zebrafish (OF8w vs OF1w)
gene symbol	log2 (OF8w/OF1w)	FDR	zebrafish gene name
GJB1	-4.95442	0	connexin 27.5
AMY2B	-3.96307	0	zgc:92137
IRG1	-3.39279	0.0765574	hypothetical protein LOC795305
SF3B5	-2.87796	0.00172414	splicing factor 3b, subunit 5
CLDN6	-2.82775	0.0087234	claudin d
SAT2	-2.779	0.0016	zgc:92773
GRIN1	-2.67147	0.00185185	hypothetical protein LOC100005675
SLC6A3	-2.5758	0.0135385	solute carrier family 6 (neurotransmitter transporter, dopamine), member 3
NR1D1	-2.44608	0.00846154	nuclear receptor subfamily 1, group d, member 1
GATM	-2.41128	0.004	glycine amidinotransferase (L-arginine:glycine amidinotransferase)
KCNK1	-2.34286	0.0324176	similar to potassium channel TWIK-1
TCIRG1	-2.29442	0.00809524	zgc:55891
CPA2	-2.27778	0.0343158	zgc:91794
ORAI2	-2.2646	0.0461983	hypothetical LOC555612
ATAD2	-2.25049	0.105591	hypothetical LOC563039
MFAP4	-2.23037	0.0745181	zgc:77076
SEMA3A	-2.19813	0.0578169	semaphorin 3ab
GUCA1A	-2.18252	0.0316279	guanylate cyclase activator 1A
GSR	-2.1722	0.0394444	zgc:110010
STAC	-2.17167	0.112933	hypothetical protein LOC100005402
C7orf24	-2.14379	0.0801923	zgc:56140
SOX3	-2.11465	0.104044	similar to Sox3
SERTAD2	-2.10536	0.13	SERTA domain containing 2
NCK2	-2.08763	0.112556	zgc:92024
CBS	-2.07714	0.0446218	cystathionine-beta-synthase
FKBP11	-2.03468	0.0424324	FK506 binding protein 11
WFIKKN1	-2.01613	0.0752273	zgc:85816
LDB1	-1.91858	0.0912446	LIM-domain binding factor 4
SOX1	-1.9088	0.0448305	SRY-box containing gene 1b
HNRNPA0	-1.90241	0.0767553	zgc:77366
TNNT3	-1.84553	0.113052	similar to fast troponin T
PER1	-1.84409	0.0933333	period homolog 4
CRY2	-1.83514	0.0890789	cryptochrome 3
FSD1	-1.79318	0.113293	fibronectin type III and SPRY domain containing 1
PYROXD1	-1.77975	0.0398165	zgc:73254
MYCN	-1.72945	0.0578261	v-myc myelocytomatosis viral related oncogene, neuroblastoma derived (avian)
TRAM1	-1.72672	0.110033	translocating chain-associating membrane protein
TSGA14	-1.72167	0.11271	testis specific, 14
ERO1L	-1.70405	0.130138	ERO1-like (S. cerevisiae)
PDIA6	-1.70391	0.104836	protein disulfide isomerase-related protein (provisional)
TBC1D8B	-1.69899	0.123854	similar to TBC1 domain family, member 8B (with GRAM domain)
LYZL2	-1.64997	0.101364	lysozyme
GPR173	-1.61007	0.11193	G-protein coupled receptor 173
SLC25A43	-1.55715	0.115341	solute carrier family 25, member 43
MNX1	-1.54618	0.112974	motor neuron and pancreas homeobox 1
LRPAP1	-1.255	0.124389	low density lipoprotein receptor-related protein associated protein 1
FGFR1	-1.20682	0.0940873	fibroblast growth factor receptor 1
OLA1	-0.765083	0.0941975	zgc:55768
HSD17B4	0.0368871	0.0902398	hydroxysteroid (17-beta) dehydrogenase 4
TM7SF2	0.799722	0.0965706	zgc:103611
APOH	0.982126	0.0819254	ntl-dependent gene 5
PDCL3	1.28332	0.143921	phosducin-like 3
CYP8B1	1.41457	0.0839124	zgc:92406
G6PC	1.46367	0.0914286	similar to glucose-6-phosphatase
ARNTL	1.4835	0.116429	aryl hydrocarbon receptor nuclear translocator-like 1a
C20orf82	1.56243	0.144203	isthmin 1
MB	1.59491	0.111523	myoglobin
SLC39A1	1.62172	0.103182	solute carrier family 39 (zinc transporter), member 1
GLOD5	1.63538	0.130778	zgc:112315
CDH11	1.72482	0.127968	cadherin 11, osteoblast
EFHC1	1.74023	0.09625	EF-hand domain (C-terminal) containing 1
C9orf72	1.74542	0.0893324	zgc:100846
IGF1	1.74963	0.0913324	insulin-like growth factor 1
TSPAN33	1.7564	0.064813	zgc:92266
CLIC6	1.75682	0.106053	chloride intracellular channel 5
CD9	1.76678	0.068064	CD9 antigen (p24)
VIL1	1.77484	0.00637324	villin 1 like
ACSF2	1.79836	0.141005	zgc:152887
MXD3	1.80555	0.0565299	MAX dimerization protein 3
CCDC113	1.81909	0.0997154	zgc:101745
BAIAP2L1	1.83426	0.073323	BAI1-associated protein 2-like 1a
HGD	1.86042	0.0761621	homogentisate 1,2-dioxygenase
ABCC2	1.86101	0.0822895	ATP-binding cassette, sub-family C (CFTR/MRP), member 2
FZD8	1.88376	0.113423	frizzled homolog 8a
GSTO1	1.88799	0.0662641	zgc:92254
CES1	1.92994	0.103248	si:ch211-93f2.1
SYCP3	1.95725	0.0550086	zgc:136951
OCLN	1.95988	0.0735449	occludin
C12orf26	1.96467	0.133697	zgc:136889
AFMID	1.96852	0.0521853	zgc:112472
KRT17	1.98891	0.0719182	type I cytokeratin, enveloping layer
RDH16	2.0243	0.05625	retinol dehydrogenase 1, like
ADFP	2.06718	0.0452182	zgc:110411
ELOVL6	2.07018	0.00365957	ELOVL family member 6, elongation of long chain fatty acids (yeast)
FADS2	2.07881	0.0213093	fatty acid desaturase 2
TEKT1	2.11124	0.0669551	zgc:101797
TMEM195	2.11954	0.0819614	transmembrane protein 195
SCP2	2.123	0.0541594	sterol carrier protein 2
TUBA3D	2.13907	0.0597496	tubulin, alpha 7 like
HSD3B7	2.14474	0.0275052	hydroxy-delta-5-steroid dehydrogenase, 3 beta- and steroid delta-isomerase
GPX1	2.14611	0.0591414	glutathione peroxidase 1b
DDX11	2.18899	0.0685783	zgc:92172
ACTA2	2.19999	0.0984038	actin, alpha 2, smooth muscle, aorta
DAZL	2.21083	0.0154279	daz-like gene
CRABP1	2.23644	0.0862861	cellular retinoic acid binding protein 1a
TGFBI	2.24929	0.0262069	transforming growth factor, beta-induced
TM4SF5	2.25143	0.0374664	transmembrane 4 L six family member 5
EHHADH	2.25261	0.0374138	enoyl-Coenzyme A, hydratase/3-hydroxyacyl Coenzyme A dehydrogenase
UPB1	2.25757	0.0391667	ureidopropionase, beta
LIPA	2.27331	0.0662036	lipase, gastric
F5	2.27817	0.0164916	coagulation factor V
CAT	2.3575	0.0264163	catalase
GPX4	2.37815	0.0837901	glutathione peroxidase 4b
FGA	2.38466	0.00151515	fibrinogen alpha chain
DNAJB13	2.3888	0.039241	DnaJ (Hsp40) related, subfamily B, member 13
SULT1A3	2.39139	0.0112912	sulfotransferase family 1, cytosolic sulfotransferase 4
APOE	2.39624	0.0113973	apolipoprotein Eb
ACOX1	2.40171	0.027542	acyl-Coenzyme A oxidase 1, palmitoyl
TAT	2.40682	0.0287552	zgc:154059
VSX2	2.45426	0.0478198	visual system homeobox 2
RASL11B	2.4945	0.0445887	RAS-like, family 11, member B
IGFBP1	2.50961	0.00604982	insulin-like growth factor binding protein 1
PBLD	2.54578	0.0479024	zgc:101129
TYRP1	2.60503	0.0272093	tyrosinase-related protein 1b
SULT2B1	2.63557	0.133582	sulfotransferase family 2, cytosolic sulfotransferase 3
SLC6A13	2.64914	0.019213	similar to solute carrier family 6 (neurotransmitter transporter, GABA), member 13
GPT	2.65052	0.0237665	glutamic pyruvate transaminase (alanine aminotransferase) 2
ATAD4	2.65578	0.0211162	zgc:91833
CLDN4	2.66337	0.114527	claudin b
LOC153328	2.66479	0.00367965	zgc:92090
PLA2G4C	2.70344	0.0064726	zgc:101699
NR1H4	2.72619	0.0169031	zgc:92742
SLC26A3	2.77044	0.0218876	si:dkey-31f5.1
PCK2	2.77924	0.00863095	zgc:77867
TCN2	2.79827	0.0144949	hypothetical protein LOC407646
NUP88	2.83747	0.0400753	nucleoporin 88
GADD45G	2.90483	0.00746835	zgc:77806
PAH	2.92112	0.00450199	phenylalanine hydroxylase
SRD5A2	2.92603	0.00443548	zgc:112208
TF	2.92635	0.00735669	transferrin-a
CYP26A1	2.95215	0.00256039	cytochrome P450, subfamily XXVIA, polypeptide 1
FGG	3.01361	0.000970874	fibrinogen, gamma polypeptide
DPYD	3.02848	0.00726384	dihydropyrimidine dehydrogenase
C3	3.15004	0.00111111	complement component c3b
APOA1	3.19582	0	apolipoprotein A-IV
PLG	3.21311	0.000991736	plasminogen
MAL	3.27909	0.0983379	zgc:101772
HLA-DQA1	3.28917	0.000967742	si:busm1-48c11.3
PLA2G12B	3.29357	0.0004	phospholipase A2, group XIIB
AGXT2L1	3.29695	0.00366379	zgc:63486
CP	3.30157	0.00121795	ceruloplasmin
STAP2	3.32467	0.00126582	signal transducing adaptor family member 2a
GYS2	3.43489	0.00227513	glycogen synthase 2
FGB	3.46157	0.000434783	fibrinogen, B beta polypeptide
TMPRSS2	3.47893	0.00454545	zgc:101791
SERPIND1	3.49704	0.000410959	serine (or cysteine) proteinase inhibitor, clade D (heparin cofactor), member 1
ALLC	3.55362	0.00419753	allantoicase
CAPN9	3.56783	0.0406542	zgc:92451
SERPINC1	3.63681	0.000816327	serine (or cysteine) proteinase inhibitor, clade C (antithrombin), member 1
UPP2	3.64342	0.00110294	uridine phosphorylase, like
KRT5	3.65641	0.0831672	keratin 5
PTGDS	3.66708	0.00197861	prostaglandin D2 synthase
CES2	3.69641	0.000595238	carboxylesterase 2
GC	3.78022	0.00113475	zgc:92753
F2	3.78836	0.00104348	coagulation factor II (thrombin)
NME4	3.81381	0.000842105	non-metastatic cells 4, protein expressed in
CYP3A5	3.83466	0.00015625	zgc:123110
AMBP	3.98269	0	alpha-1-microglobulin/bikunin precursor, like
DES	4.00728	0.000824742	zgc:154009
C8A	4.10765	0	zgc:92465
LIPC	4.2075	0	lipase, hepatic
F7	4.27578	0	coagulation factor VII
C8B	4.28726	0	similar to complement component C8 beta
C6orf58	4.34633	0	zgc:77778
FTCD	4.4348	0.000153846	zgc:63647
DIO2	4.90139	0	deiodinase, iodothyronine, type II
HSD17B3	4.91309	0	hydroxysteroid (17-beta) dehydrogenase 3
HPX	6.28443	0	hemopexin
