# Supplementary material for: Diet-induced obesity in zebrafish shares common pathophysiological pathways with mammalian obesity
Source: BMC Physiol. 2010 Oct 21;10:21. doi: 10.1186/1472-6793-10-21 (PMC2972245; doi:10.1186/1472-6793-10-21)
Supplement: Additional file 2 — Supplemental Table S2. Genes ameliorated by CR in zebrafish DIO (CR2W vs OF8W) [file 1472-6793-10-21-S2.XLS]

## Sheet: Sheet1
Supplemental Table S2. Genes ameliorated by CR in zebrafish DIO
gene symbol	log2(CR2w/OF8w)	FDR	log2(OF8w/OF1w)	FDR	zebrafish gene name
CES2	-6.44959	0	3.69641	0.000595238	carboxylesterase 2
C3	-6.38006	0	3.15004	0.00111111	complement component c3b
C8B	-5.94706	0	4.28726	0	similar to complement component C8 beta
ELOVL6	-5.6838	0			ELOVL family member 6, elongation of long chain fatty acids (yeast)
SERPIND1	-5.60134	0	3.49704	0.000410959	serine (or cysteine) proteinase inhibitor, clade D (heparin cofactor), member 1
FADS2	-5.45201	0.000142857	2.07881	0.0213093	fatty acid desaturase 2
C8A	-5.41493	0.000147059	4.10765	0	zgc:92465
FGG	-5.41141	0	3.01361	0.000970874	fibrinogen, gamma polypeptide
HPX	-5.38396	0.000163934	6.28443	0	hemopexin
F7	-5.31543	0.00019802	4.27578	0	coagulation factor VII
CP	-5.1185	0.000192308	3.30157	0.00121795	ceruloplasmin
PLG	-4.96244	0.00025641	3.21311	0.000991736	plasminogen
AMBP	-4.88191	0.000273973	3.98269	0	alpha-1-microglobulin/bikunin precursor, like
GYS2	-4.85367	0.000268456	3.43489	0.00227513	glycogen synthase 2
TMPRSS2	-4.80433	0.00038961	3.47893	0.00454545	zgc:101791
LIPC	-4.79324	0.000392157	4.2075	0	lipase, hepatic
F5	-4.56506	0.000409357	2.27817	0.0164916	coagulation factor V
F2	-4.53187	0.000426829	3.78836	0.00104348	coagulation factor II (thrombin)
C6orf58	-4.52389	0.000387097	4.34633	0	zgc:77778
SERPINC1	-4.52109	0.000561798	3.63681	0.000816327	serine (or cysteine) proteinase inhibitor, clade C (antithrombin), member 1
FGA	-4.48456	0.000611111	2.38466	0.00151515	fibrinogen alpha chain
UPP2	-4.42598	0.00140271	3.64342	0.00110294	uridine phosphorylase, like
NME4	-4.22146	0.00192	3.81381	0.000842105	non-metastatic cells 4, protein expressed in
GC	-4.12087	0.0017094	3.78022	0.00113475	zgc:92753
DIO2	-4.03065	0.00114833	4.90139	0	deiodinase, iodothyronine, type II
AGXT2L1	-3.96592	0.00237736	3.29695	0.00366379	zgc:63486
HSD17B3	-3.86897	0.00286232	4.91309	0	hydroxysteroid (17-beta) dehydrogenase 3
PLA2G4C	-3.85097	0.00257463	2.70344	0.0064726	zgc:101699
PBLD	-3.83092	0.0110526	2.54578	0.0479024	zgc:101129
PLA2G12B	-3.75826	0.000514286	3.29357	0.0004	phospholipase A2, group XIIB
TCN2	-3.68632	0.00487342	2.79827	0.0144949	hypothetical protein LOC407646
GPX1	-3.54811	0.00690476			glutathione peroxidase 1b
IGFBP1	-3.54283	0.00297491	2.50961	0.00604982	insulin-like growth factor binding protein 1
UPB1	-3.50689	0.00310105	2.25757	0.0391667	ureidopropionase, beta
NR1H4	-3.47367	0.0060559	2.72619	0.0169031	zgc:92742
ELOVL2	-3.4619	0.00804598			elongation of very long chain fatty acids (FEN1/Elo2, SUR4/Elo3, yeast)-like 2
LOC153328	-3.4353	0.00231939	2.66479	0.00367965	zgc:92090
PAH	-3.39792	0.00902507	2.92112	0.00450199	phenylalanine hydroxylase
AMY2A	-3.31511	0.00462783			zgc:66313
DPYD	-3.29588	0.0107527	3.02848	0.00726384	dihydropyrimidine dehydrogenase
GADD45G	-3.27171	0.00603659	2.90483	0.00746835	zgc:77806
C9orf100	-3.14882	0.0164048			zgc:103517
IRG1	-3.11588	0.00525157	-3.39279	0.0765574	hypothetical protein LOC795305
STAP2	-3.06774	0.0146814	3.32467	0.00126582	signal transducing adaptor family member 2a
FTCD	-3.05387	0.018	4.4348	0.000153846	zgc:63647
CSF1R	-3.03604	0.0258763			colony stimulating factor 1 receptor
ALLC	-3.01426	0.0203084	3.55362	0.00419753	allantoicase
SULT1A3	-3	0.01	2.39	0.01	sulfotransferase family 1, cytosolic sulfotransferase 4
GDA	-2.97291	0.0126289			zgc:112282
ACBD4	-2.96705	0.0133501			zgc:85611
TAT	-2.9504	0.0141626	2.40682	0.0287552	zgc:154059
ATAD4	-2.94291	0.0251767	2.65578	0.0211162	zgc:91833
TF	-2.93015	0.00914601	2.92635	0.00735669	transferrin-a
NUP88	-2.86941	0.0879767	2.83747	0.0400753	nucleoporin 88
RDH16	-2.8467	0.0129262	2.0243	0.05625	retinol dehydrogenase 1, like
RDHE2	-2.82337	0.00792507			zgc:63829
TXN	-2.81109	0.0141278			zgc:92903
PCK2	-2.79682	0.022086	2.77924	0.00863095	zgc:77867
FGB	-2.78458	0.0243305	3.46157	0.000434783	fibrinogen, B beta polypeptide
AFMID	-2.71941	0.015253	1.96852	0.0521853	zgc:112472
APOA1	-2.69924	0.000333333	3.19582	0	apolipoprotein A-IV
GBP2	-2.66454	0.0182798			zgc:92185
STAT4	-2.64991	0.0306163			signal transducer and activator of transcription 4
CYP8B1	-2.60987	0.0233475	1.41457	0.0839124	zgc:92406
SLC26A3	-2.5695	0.0797892	2.77044	0.0218876	si:dkey-31f5.1
KPNA2	-2.56209	0.0534737			karyopherin alpha 2 (RAG cohort 1, importin alpha 1)
ITPK1	-2.55917	0.133078			inositol 1,3,4-triphosphate 5/6 kinase
C16orf13	-2.55792	0.012584			zgc:56719
TGFBI	-2.50281	0.0217241	2.24929	0.0262069	transforming growth factor, beta-induced
KCNH6	-2.47359	0.0455556			potassium voltage-gated channel, subfamily H (eag-related), member 2
TSKU	-2.46044	0.0521071			zgc:56201
CES1	-2.44536	0.0449071	1.92994	0.103248	si:ch211-93f2.1
GK	-2.44244	0.0364683			similar to Gk2-prov protein
EHHADH	-2.42532	0.0354369	2.25261	0.0374138	enoyl-Coenzyme A, hydratase/3-hydroxyacyl Coenzyme A dehydrogenase
TYMS	-2.40722	0.060199			thymidylate synthase
P2RX4	-2.39257	0.113918			purinergic receptor P2X, ligand-gated ion channel, 4a
MX2	-2.38901	0.109987			myxovirus (influenza virus) resistance E
MCART2	-2.34158	0.132022			hypothetical LOC556422
CLIC6	-2.29479	0.0656472	1.75682	0.106053	chloride intracellular channel 5
MAF	-2.2708	0.098826			v-maf musculoaponeurotic fibrosarcoma (avian) oncogene homolog
RSAD2	-2.22825	0.106126			radical S-adenosyl methionine domain containing 2
NCAPD3	-2.21147	0.0951714			zgc:55549
LUM	-2.18176	0.0752842			zgc:86661
PROX1	-2.1632	0.127347			prospero-related homeobox gene 1
C12orf26	-2.15574	0.122821	1.96467	0.133697	zgc:136889
VIL1	-2.15445	0.0160526	1.77484	0.00637324	villin 1 like
COL1A1	-2.14876	0.0668599			collagen, type I, alpha 1
HGD	-2.11	0.1	1.86	0.08	homogentisate 1,2-dioxygenase
SMC2	-2.10626	0.106531			structural maintenance of chromosomes 2
CYP27A1	-2.10275	0.0867695			zgc:136333
ANXA3	-2.09618	0.0707278			zgc:92888
SNRPD3	-2.07384	0.0523979			small nuclear ribonucleoprotein D3 polypeptide
ALDH8A1	-2.05719	0.0578194			aldehyde dehydrogenase 8 family, member A1
SRD5A2	-2.02889	0.0279303	2.92603	0.00443548	zgc:112208
CPEB4	-2.02658	0.0712954			cytoplasmic polyadenylation element binding protein 4
GALK1	-2.02166	0.0748068			galactokinase 1
CBR4	-2.00524	0.0937446			zgc:77144
MMP9	-1.99676	0.0644951			matrix metalloproteinase 9
DBI	-1.91442	0.0874161			zgc:77734
IGFBP2	-1.91283	0.1266			insulin-like growth factor binding protein 2
TPM4	-1.89044	0.123571			zgc:63734
COL1A2	-1.88055	0.100465			collagen, type I, alpha 2
CYP3A5	-1.8701	0.0524113	3.83466	0.00015625	zgc:123110
BCL6	-1.86882	0.105007			B-cell CLL/lymphoma 6 (zinc finger protein 51)
NQO1	-1.86728	0.123486			NAD(P)H dehydrogenase, quinone 1
PDIA4	-1.84904	0.117339			protein disulfide isomerase associated 4
TM4SF5	-1.81762	0.122775	2.25143	0.0374664	transmembrane 4 L six family member 5
SC5DL	-1.81711	0.126444			sterol-C5-desaturase (fungal ERG3, delta-5-desaturase) homolog (S. cerevisae)
MCOLN2	-1.77168	0.101238			mucolipin 2
MAPK13	-1.76742	0.115362			si:dkey-14d8.5
ADAM8	-1.7337	0.13415			a disintegrin and metalloproteinase domain 8a
DRAM	-1.69505	0.117663			zgc:101811
TSPAN33	-1.66644	0.122663	1.7564	0.064813	zgc:92266
CD9	-1.65555	0.137635	1.76678	0.068064	CD9 antigen (p24)
F10	-1.63626	0.139248			coagulation factor X
CYP26A1	-1.61008	0.0197534	2.95215	0.00256039	cytochrome P450, subfamily XXVIA, polypeptide 1
APOE	-1.57791	0.0669712	2.39624	0.0113973	apolipoprotein Eb
DHRS4	-1.5543	0.0565345			zgc:65987
DHCR7	-1.40128	0.0359345			7-dehydrocholesterol reductase
BRMS1	-1.22549	0.11525			breast cancer metastasis-suppressor 1
SEPT8a	-1.15529	0.137784			septin 8a
KRT5	-0.803218	0.0901377	3.65641	0.0831672	keratin 5
CAPN9	0.181598	0.130297	3.56783	0.0406542	zgc:92451
INS	0.80753	0.0827443			preproinsulin
NEUROD1	1.21972	0.073			neurogenic differentiation
GPR173	1.29131	0.0999703	-1.61007	0.11193	G-protein coupled receptor 173
MYCN	1.3791	0.105462	-1.72945	0.0578261	v-myc myelocytomatosis viral related oncogene, neuroblastoma derived (avian)
ATP6V0C	1.39473	0.136323			zgc:77708
RRM1	1.39569	0.148261			ribonucleotide reductase M1 polypeptide
GTSF1	1.40091	0.091835			zgc:56699
CTH	1.42577	0.135427			cystathionase (cystathionine gamma-lyase)
SLC38A3	1.45872	0.146644			solute carrier family 38, member 3
KIAA1467	1.47844	0.137239			zgc:77415
SLC12A3	1.48807	0.125596			similar to thiazide sensitine NaCl cotransporter
EEF2	1.50056	0.0973653			si:ch211-113n10.4
AHCY	1.50344	0.0944601			S-adenosylhomocysteine hydrolase
SPRED2	1.51927	0.101864			hypothetical protein LOC792951
NR1D1	1.53229	0.112407	-2.44608	0.00846154	nuclear receptor subfamily 1, group d, member 1
VEGFA	1.53371	0.143829			vascular endothelial growth factor A
CAPRIN1	1.53455	0.14844			zgc:55902
FKBP9	1.5448	0.118432			FK506 binding protein 9
PRSS3	1.54839	0.14567			trypsin
LRRC59	1.5623	0.119628			zgc:85752
IGF1R	1.56511	0.113757			insulin-like growth factor 1a receptor
RIC8A	1.5784	0.122544			zgc:92294
CTRB1	1.58014	0.132015			chymotrypsinogen B1
ANP32B	1.58176	0.0859109			acidic (leucine-rich) nuclear phosphoprotein 32 family, member B
MEF2A	1.58381	0.119602			myocyte enhancer factor 2a
SERP1	1.59119	0.125296			zgc:56419
TSPAN13	1.59957	0.0816847			tetraspanin 13
RALGPS2	1.60014	0.082875			Ral-A exchange factor RalGPS2
TRIM36	1.60186	0.12289			zgc:153447
DNAJC3	1.60274	0.117323			DnaJ (Hsp40) homolog, subfamily C, member 3
IMP3	1.60806	0.0807709			zgc:56526
ORAI2	1.61041	0.115147	-2.2646	0.0461983	hypothetical LOC555612
PNO1	1.62401	0.0935489			zgc:65782
RG9MTD1	1.6393	0.088973			zgc:103570
SLC1A4	1.64222	0.0784086			solute carrier family 1 (glutamate/neutral amino acid transporter), member 4
POU4F1	1.64737	0.100906			POU domain, class 4, transcription factor 1
CBS	1.6486	0.140031	-2.07714	0.0446218	cystathionine-beta-synthase
GPR137C	1.66782	0.0834012			G protein-coupled receptor 137ba
LYSMD3	1.67195	0.103822			LysM, putative peptidoglycan-binding, domain containing 3
CPA5	1.67952	0.0890128			carboxypeptidase A1 (pancreatic)
RBM13	1.68753	0.0714953			mak16-like homolog (S. pombe)
CDKN3	1.69216	0.0628621			cyclin-dependent kinase inhibitor 3
MFSD2	1.69276	0.0848413			major facilitator superfamily domain containing 2
GRHL3	1.69681	0.0898951			similar to Transcription factor CP2-like 4
DNASE1	1.69822	0.0884162			zgc:92440
TINP1	1.69889	0.0860352			zgc:56334
CFL2	1.70117	0.133157			cofilin 2 (muscle)
IARS	1.7209	0.0749206			isoleucyl-tRNA synthetase
LHX3	1.72297	0.0845455			LIM homeobox 3
SARS	1.72562	0.0831006			seryl-tRNA synthetase
ELA1	1.74141	0.0856538			zgc:92745
ANKS6	1.74584	0.080464			zgc:85964
LYAR	1.75238	0.0632302			zgc:65749
DRD3	1.75305	0.0858027			dopamine receptor D3
CACNA1C	1.75732	0.064918			calcium channel, voltage-dependent, L type, alpha 1C subunit
DPYSL5	1.76092	0.0783175			dihydropyrimidinase-like 5a
TNNT3	1.76661	0.0855098	-1.84553	0.113052	similar to fast troponin T
CHRM2	1.77031	0.0746015			cholinergic receptor, muscarinic 2
RAB3D	1.77498	0.0712465			similar to synaptic vesicle specific GTP-binding protein
ARNT2	1.78362	0.0801109			aryl hydrocarbon receptor nuclear translocator 2
STRBP	1.79101	0.0781643			similar to spermatid perinuclear RNA-binding protein
BBS7	1.79623	0.0832515			zgc:153772
CPB1	1.79636	0.0747757			carboxypeptidase B1 (tissue)
MNX1	1.79649	0.0357143	-1.54618	0.112974	motor neuron and pancreas homeobox 1
GATM	1.82346	0.0532068	-2.41128	0.004	glycine amidinotransferase (L-arginine:glycine amidinotransferase)
RHOV	1.82754	0.0641414			ras homolog gene family, member V
SERTAD2	1.83208	0.05588	-2.10536	0.13	SERTA domain containing 2
RAB3C	1.83584	0.0751862			zgc:92276
SND1	1.84697	0.0613768			staphylococcal nuclease domain containing 1
TRAM1	1.86018	0.0780299	-1.72672	0.110033	translocating chain-associating membrane protein
CITED2	1.88542	0.0717629			zgc:103418
FECH	1.89527	0.0713456			ferrochelatase
BLVRA	1.90413	0.0534454			zgc:153046
VANGL2	1.91967	0.0938756			vang-like 2 (van gogh, Drosophila)
NPDC1	1.93704	0.0358824			similar to LOC446973 protein
GRIN1	1.9478	0.0270395	-2.67147	0.00185185	hypothetical protein LOC100005675
LDB1	1.95173	0.0637415	-1.91858	0.0912446	LIM-domain binding factor 4
NCK2	1.98247	0.0311957	-2.08763	0.112556	zgc:92024
GLT25D2	1.98961	0.0800442			glycosyltransferase 25 domain containing 2
SPATA2	2.03871	0.0751194			spermatogenesis associated 2
STAC	2.07646	0.0297661	-2.17167	0.112933	hypothetical protein LOC100005402
PABPC4	2.09855	0.0574902			poly(A) binding protein, cytoplasmic 4 (inducible form)
GSR	2.11255	0.0282911	-2.1722	0.0394444	zgc:110010
FAM46C	2.13181	0.00974359			family with sequence similarity 46, member C
FGFR1	2.13242	0.0097561	-1.20682	0.0940873	fibroblast growth factor receptor 1
CYP19A1	2.13987	0.055873			cytochrome P450, family 19, subfamily A, polypeptide 1b
ACBD3	2.15287	0.0206349			hypothetical LOC560569
WFIKKN1	2.15819	0.0183654	-2.01613	0.0752273	zgc:85816
KCNK1	2.16017	0.0210569	-2.34286	0.0324176	similar to potassium channel TWIK-1
TSGA14	2.20785	0.00791045	-1.72167	0.11271	testis specific, 14
SEMA3A	2.22316	0.01	-2.19813	0.0578169	semaphorin 3ab
PFKFB4	2.22395	0.0612635			6-phosphofructo-2-kinase/fructose-2,6-biphosphatase 4
CLDN6	2.27552	0.0208871	-2.82775	0.0087234	claudin d
C7orf24	2.29564	0.0126596	-2.14379	0.0801923	zgc:56140
SOX1	2.30777	0.0141237	-1.9088	0.0448305	SRY-box containing gene 1b
CPA2	2.3151	0.0101333	-2.27778	0.0343158	zgc:91794
GUCA1A	2.38915	0.00815385	-2.18252	0.0316279	guanylate cyclase activator 1A
SF3B5	2.44992	0.00796875	-2.87796	0.00172414	splicing factor 3b, subunit 5
SOX7	2.48297	0.0259732			SRY (sex determining region Y)-box 7
SLC6A3	2.66073	0.00394737	-2.5758	0.0135385	solute carrier family 6 (neurotransmitter transporter, dopamine), member 3
AMY2B	2.89238	0.00388889	-3.96307	0	zgc:92137
SAT2	3.06868	0.00466667	-2.779	0.0016	zgc:92773
GNAT2	3.11113	0.0544628			guanine nucleotide binding protein (G protein), alpha transducing activity polypeptide 2
GJB1	3.48635	0.113876	-4.95442	0	connexin 27.5
POU5F1	4.07794	0			POU domain, class 5, transcription factor 1
OPN1LW	4.48186	0.0194783			opsin 1 (cone pigments), long-wave-sensitive, 1
