# Supplementary material for: Diet-induced obesity in zebrafish shares common pathophysiological pathways with mammalian obesity
Source: BMC Physiol. 2010 Oct 21;10:21. doi: 10.1186/1472-6793-10-21 (PMC2972245; doi:10.1186/1472-6793-10-21)
Supplement: Additional file 3 — Supplemental Table S3. Genes dysregulated in DIO rats (GSE8700) [file 1472-6793-10-21-S3.XLS]

## Sheet: Sheet1
Supplemental Table S3. Genes dysregulated in DIO rat (GSE8700)
gene symbol	log 2(ob/cont)	FDR	Gene Name (Human ortholog)
PRB4	-2.64207	0.005	proline-rich protein BstNI subfamily 4
CLDN1	-2.55611	0.0116129	claudin 1
MOCS3	-2.43474	0	molybdenum cofactor synthesis 3
POF1B	-2.38802	0.0108571	premature ovarian failure, 1B
EPHA7	-2.19259	0.0196667	EPH receptor A7
TNNT1	-2.03751	0.0368966	troponin T type 1 (skeletal, slow)
TMEM170B	-1.96994	0.026625	transmembrane protein 170B
LEPR	-1.96739	0.0267901	leptin receptor
KIAA0888	-1.87657	0.0170909	KIAA0888 protein
HIST1H2BK	-1.86934	0.104091	histone cluster 1, H2bk
AGTPBP1	-1.85668	0.0444928	ATP/GTP binding protein 1
HOMEZ	-1.85241	0.00294118	homeobox and leucine zipper encoding
UBA7	-1.84864	0.0121053	ubiquitin-like modifier activating enzyme 7
ZNF294	-1.73429	0.017931	zinc finger protein 294
STC1	-1.72843	0.0971726	stanniocalcin 1
FLJ21511	-1.72169	0.0294845	hypothetical protein FLJ21511
HMP19	-1.71209	0.0746586	HMP19 protein
MSTN	-1.70661	0.125	myostatin
BCL11B	-1.70342	0.00956522	B-cell CLL/lymphoma 11B (zinc finger protein)
CCKAR	-1.64965	0.0364035	cholecystokinin A receptor
TSNAXIP1	-1.63524	0.028764	translin-associated factor X interacting protein 1
HTR2A	-1.63436	0.0608511	5-hydroxytryptamine (serotonin) receptor 2A
C1orf131	-1.62441	0	chromosome 1 open reading frame 131
CLU	-1.59016	0.0114286	clusterin
UBQLN3	-1.57986	0.0276471	ubiquilin 3
OLFM3	-1.55302	0.134085	olfactomedin 3
POLR3B	-1.54863	0.0864808	polymerase (RNA) III (DNA directed) polypeptide B
CYP2F1	-1.51141	0.112159	cytochrome P450, family 2, subfamily F, polypeptide 1
EGR4	-1.50763	0.0924522	early growth response 4
OVOS	-1.48429	0.120088	ovostatin
ANKRD13D	-1.48379	0.0687879	ankyrin repeat domain 13 family, member D
PAP2D	-1.47162	0.0435878	phosphatidic acid phosphatase type 2
HES5	-1.4712	0.0503797	hairy and enhancer of split 5 (Drosophila)
CADM4	-1.46796	0.132957	cell adhesion molecule 4
PNLIPRP2	-1.45708	0.014375	pancreatic lipase-related protein 2
GRIP1	-1.44183	0.0220968	glutamate receptor interacting protein 1
KCNK12	-1.44082	0.11621	potassium channel, subfamily K, member 12
NMU	-1.4354	0.100279	neuromedin U
SPOCK1	-1.42443	0.0580447	sparc/osteonectin, cwcv and kazal-like domains proteoglycan (testican) 1
AGXT	-1.42062	0.0670136	alanine-glyoxylate aminotransferase
HIST1H2AE	-1.40533	0.098125	histone cluster 1, H2ae
KLF5	-1.39333	0.0875517	Kruppel-like factor 5 (intestinal)
CDKN2A	-1.38711	0.0947188	cyclin-dependent kinase inhibitor 2A (melanoma, p16, inhibits CDK4)
CNKSR2	-1.38618	0.043806	connector enhancer of kinase suppressor of Ras 2
CYCS	-1.37935	0.0142	cytochrome c, somatic
DGUOK	-1.37806	0	deoxyguanosine kinase
PDZK1IP1	-1.37393	0.139854	PDZK1 interacting protein 1
NDP	-1.35449	0.0258904	Norrie disease (pseudoglioma)
ZNF771	-1.33924	0.0693966	zinc finger protein 771
CYP11B1	-1.33178	0.0108824	cytochrome P450, family 11, subfamily B, polypeptide 1
KALRN	-1.32261	0.0700424	kalirin, RhoGEF kinase
SH3GL2	-1.32174	0.134676	SH3-domain GRB2-like 2
LOC647286	-1.31736	0.1	hypothetical LOC647286
TMED6	-1.30263	0.13482	transmembrane emp24 protein transport domain containing 6
SERPINB4	-1.29934	0.0954658	serpin peptidase inhibitor, clade B (ovalbumin), member 4
AQP4	-1.29845	0.01125	aquaporin 4
ECEL1	-1.29351	0.042	endothelin converting enzyme-like 1
C1orf64	-1.28675	0.0845745	chromosome 1 open reading frame 64
LOC100133332	-1.28064	0.0649505	hypothetical protein LOC100133332
DPF3	-1.28034	0.0134146	D4, zinc and double PHD fingers, family 3
SHISA3	-1.2791	0.0531953	shisa homolog 3 (Xenopus laevis)
BTBD8	-1.25391	0.0477703	BTB (POZ) domain containing 8
SCARF2	-1.24561	0.0898026	scavenger receptor class F, member 2
RAVER2	-1.24279	0.0751969	ribonucleoprotein, PTB-binding 2
DIO2	-1.23565	0.117169	deiodinase, iodothyronine, type II
C1orf156	-1.225	0.0742105	chromosome 1 open reading frame 156
KCNA6	-1.22473	0.0804364	potassium voltage-gated channel, shaker-related subfamily, member 6
CASR	-1.22336	0.0463194	calcium-sensing receptor (hypocalciuric hypercalcemia 1, severe neonatal hyperparathyroidism)
LMOD3	-1.21869	0.086807	leiomodin 3 (fetal)
SLC15A1	-1.21075	0.0936164	solute carrier family 15 (oligopeptide transporter), member 1
AFTPH	-1.2107	0.0914377	aftiphilin
LOC388419	-1.20622	0.0273256	galectin-3-binding protein-like
KHDRBS2	-1.18634	0.0302941	KH domain containing, RNA binding, signal transduction associated 2
CDKN1B	-1.18323	0.0386667	cyclin-dependent kinase inhibitor 1B (p27, Kip1)
SLC22A3	-1.17779	0.0669091	solute carrier family 22 (extraneuronal monoamine transporter), member 3
EEF1A2	-1.16595	0.0452448	eukaryotic translation elongation factor 1 alpha 2
ESR2	-1.1588	0.141	estrogen receptor 2 (ER beta)
FLJ22167	-1.14844	0.0690638	hypothetical protein FLJ22167
SFTPA2	-1.14388	0.0455634	surfactant, pulmonary-associated protein A2
RAPH1	-1.14053	0.0725311	Ras association (RalGDS/AF-6) and pleckstrin homology domains 1
DNM3	-1.1402	0.0261842	dynamin 3
C9orf156	-1.13905	0.11304	chromosome 9 open reading frame 156
STMN2	-1.13742	0.0960062	stathmin-like 2
JUND	-1.13044	0.149983	jun D proto-oncogene
BAI1	-1.12245	0.140396	brain-specific angiogenesis inhibitor 1
ASNSD1	-1.10964	0.124846	asparagine synthetase domain containing 1
SAMD12	-1.10915	0.0742629	sterile alpha motif domain containing 12
CTRB2	-1.10215	0.117098	chymotrypsinogen B2
LCN1	-1.10133	0.0878351	lipocalin 1 (tear prealbumin)
ARHGEF5	-1.09102	0.140572	Rho guanine nucleotide exchange factor (GEF) 5
GALNT13	-1.08219	0.0287097	UDP-N-acetyl-alpha-D-galactosamine:polypeptide N-acetylgalactosaminyltransferase 13 (GalNAc-T13)
SLC1A6	-1.0792	0.034	solute carrier family 1 (high affinity aspartate/glutamate transporter), member 6
FBXO36	-1.07755	0.0903548	F-box protein 36
ZFPM2	-1.07661	0.0286667	zinc finger protein, multitype 2
IRAK4	-1.07573	0.0738115	interleukin-1 receptor-associated kinase 4
PEX1	-1.0751	0.115459	peroxisome biogenesis factor 1
PRICKLE2	-1.07272	0.0653589	prickle homolog 2 (Drosophila)
EXTL1	-1.07183	0.0264789	exostoses (multiple)-like 1
CRH	-1.07179	0.113228	corticotropin releasing hormone
CBR1	-1.06916	0.121779	carbonyl reductase 1
RDX	-1.05962	0.124142	radixin
PCDH8	-1.0578	0.0759533	protocadherin 8
SEMA6C	-1.04936	0.101148	sema domain, transmembrane domain (TM), and cytoplasmic domain, (semaphorin) 6C
RIPK4	-1.04523	0.11321	receptor-interacting serine-threonine kinase 4
ORC6L	-1.04364	0.0294	origin recognition complex, subunit 6 like (yeast)
NPAS2	-1.04119	0.0675225	neuronal PAS domain protein 2
ABCB1	-1.04079	0.0492763	ATP-binding cassette, sub-family B (MDR/TAP), member 1
SPATA5L1	-1.02552	0.100277	spermatogenesis associated 5-like 1
C10orf27	-1.01975	0.0744444	chromosome 10 open reading frame 27
OXA1L	-1.01749	0.10671	oxidase (cytochrome c) assembly 1-like
DEFB119	-1.01652	0.0972239	defensin, beta 119
RNF187	-1.00955	0.112438	ring finger protein 187
CALCRL	-1.00214	0.132935	calcitonin receptor-like
LRRN1	-1.00055	0.106701	leucine rich repeat neuronal 1
PLLP	-0.996744	0.0425397	plasma membrane proteolipid (plasmolipin)
DYNC1I1	-0.987898	0.0982709	dynein, cytoplasmic 1, intermediate chain 1
SLC6A11	-0.98746	0.10384	solute carrier family 6 (neurotransmitter transporter, GABA), member 11
DLG3	-0.987276	0.096006	discs, large homolog 3 (neuroendocrine-dlg, Drosophila)
TBC1D8	-0.982538	0.115444	TBC1 domain family, member 8 (with GRAM domain)
AGTR2	-0.979722	0.087322	angiotensin II receptor, type 2
GRIN2D	-0.975904	0.135607	glutamate receptor, ionotropic, N-methyl D-aspartate 2D
ATP2B3	-0.972377	0.0616402	ATPase, Ca++ transporting, plasma membrane 3
MBNL3	-0.96635	0.0571023	muscleblind-like 3 (Drosophila)
RALYL	-0.961027	0.0426357	RALY RNA binding protein-like
HAPLN1	-0.951592	0.0872696	hyaluronan and proteoglycan link protein 1
PCDHB6	-0.950281	0.080293	protocadherin beta 6
IGSF1	-0.947364	0.125825	immunoglobulin superfamily, member 1
STAG2	-0.947217	0.00181818	stromal antigen 2
PLXNB1	-0.946759	0.146472	plexin B1
VPS37B	-0.943508	0.0623158	vacuolar protein sorting 37 homolog B (S. cerevisiae)
SGIP1	-0.940295	0.13989	SH3-domain GRB2-like (endophilin) interacting protein 1
ZC3H8	-0.919847	0.0838929	zinc finger CCCH-type containing 8
IL1F5	-0.91888	0.0763953	interleukin 1 family, member 5 (delta)
DNAJC6	-0.904881	0.0544509	DnaJ (Hsp40) homolog, subfamily C, member 6
ARL4C	-0.904185	0.0986297	ADP-ribosylation factor-like 4C
HAPLN4	-0.902044	0.0905178	hyaluronan and proteoglycan link protein 4
SOX11	-0.897799	0.0402439	SRY (sex determining region Y)-box 11
SDCCAG8	-0.89759	0.124583	serologically defined colon cancer antigen 8
SRD5A2	-0.897374	0.106779	steroid-5-alpha-reductase, alpha polypeptide 2 (3-oxo-5 alpha-steroid delta 4-dehydrogenase alpha 2)
GGPS1	-0.896009	0.0739918	geranylgeranyl diphosphate synthase 1
GRM6	-0.884106	0.120764	glutamate receptor, metabotropic 6
PPFIA3	-0.883733	0.0997527	protein tyrosine phosphatase, receptor type, f polypeptide (PTPRF), interacting protein (liprin), alpha 3
SMAP2	-0.883059	0.0138298	stromal membrane-associated GTPase-activating protein 2
C11orf17	-0.873817	0.11515	chromosome 11 open reading frame 17
NLGN3	-0.855986	0.115624	neuroligin 3
CLDN8	-0.852476	0.134514	claudin 8
PHLDA2	-0.851461	0.112978	pleckstrin homology-like domain, family A, member 2
TP63	-0.850252	0.124502	tumor protein p63
STOX2	-0.844061	0.0693991	storkhead box 2
DCTN6	-0.842577	0.0656731	dynactin 6
C9orf25	-0.829291	0.14338	chromosome 9 open reading frame 25
SNTG2	-0.812578	0.0602674	syntrophin, gamma 2
MAPK8	-0.801831	0.120284	mitogen-activated protein kinase 8
GRM1	-0.789776	0.124761	glutamate receptor, metabotropic 1
LIN7A	-0.783428	0.115324	lin-7 homolog A (C. elegans)
PLAC1	-0.779073	0.100535	placenta-specific 1
OMG	-0.767998	0.07444	oligodendrocyte myelin glycoprotein
C4orf28	-0.767348	0.11165	chromosome 4 open reading frame 28
PCDH17	-0.758829	0.0582022	protocadherin 17
SGSM3	-0.754196	0.119912	small G protein signaling modulator 3
MYLK2	-0.752899	0.117269	myosin light chain kinase 2
HEBP2	-0.741279	0.134344	heme binding protein 2
RPL37	-0.739786	0.138352	ribosomal protein L37
LOC374920	-0.724574	0.135647	hypothetical protein LOC374920
CHRNA3	-0.713185	0.149932	cholinergic receptor, nicotinic, alpha 3
ZNF644	-0.711667	0.120959	zinc finger protein 644
MEOX1	-0.697583	0.140653	mesenchyme homeobox 1
CEP72	-0.697576	0.0584615	centrosomal protein 72kDa
C11orf65	-0.688727	0.0533533	chromosome 11 open reading frame 65
PITX2	-0.67953	0.134444	paired-like homeodomain 2
KIAA0892	-0.676065	0.125413	KIAA0892
NEO1	-0.674555	0.0584699	neogenin homolog 1 (chicken)
SNX8	-0.669541	0.127576	sorting nexin 8
KCNC3	-0.658669	0.0984703	potassium voltage-gated channel, Shaw-related subfamily, member 3
SYT7	-0.639136	0.122505	synaptotagmin VII
TCF20	-0.621562	0.146155	transcription factor 20 (AR1)
FUT9	-0.610422	0.117315	fucosyltransferase 9 (alpha (1,3) fucosyltransferase)
DTNB	-0.588664	0.108031	dystrobrevin, beta
KLF15	-0.586784	0.0768966	Kruppel-like factor 15
CLSTN3	-0.550034	0.0770656	calsyntenin 3
RPUSD3	-0.549808	0.139706	RNA pseudouridylate synthase domain containing 3
GAD1	-0.53955	0.131614	glutamate decarboxylase 1 (brain, 67kDa)
HIST1H2BM	-0.532367	0.0269048	histone cluster 1, H2bm
WFIKKN1	-0.527247	0.0162963	WAP, follistatin/kazal, immunoglobulin, kunitz and netrin domain containing 1
PIH1D2	-0.469714	0.139727	PIH1 domain containing 2
KATNAL1	-0.419208	0.135449	katanin p60 subunit A-like 1
LOC120376	-0.405906	0.065782	hypothetical protein LOC120376
SPOCK3	-0.373437	0.124713	sparc/osteonectin, cwcv and kazal-like domains proteoglycan (testican) 3
FGFR2	-0.358903	0.115408	fibroblast growth factor receptor 2 (bacteria-expressed kinase, keratinocyte growth factor receptor, craniofacial dysostosis 1, Crouzon syndrome, Pfeiffer syndrome, Jackson-Weiss syndrome)
RIBC1	-0.306758	0.117788	RIB43A domain with coiled-coils 1
TOX3	-0.298062	0.0721667	TOX high mobility group box family member 3
SIM2	-0.218748	0.000909091	single-minded homolog 2 (Drosophila)
FABP9	-0.142338	0.13006	fatty acid binding protein 9, testis
ZNF667	-0.0988649	0.138237	zinc finger protein 667
USP7	-0.00362602	0.145275	ubiquitin specific peptidase 7 (herpes virus-associated)
CPEB3	0.102764	0.133704	cytoplasmic polyadenylation element binding protein 3
AKR1D1	0.110782	0.0453191	aldo-keto reductase family 1, member D1 (delta 4-3-ketosteroid-5-beta-reductase)
RASGEF1A	0.257575	0.109654	RasGEF domain family, member 1A
CD3EAP	0.284818	0.139626	CD3e molecule, epsilon associated protein
ZNF689	0.290623	0.138742	zinc finger protein 689
KIF5C	0.3179	0.11796	kinesin family member 5C
NOXO1	0.35269	0.118643	NADPH oxidase organizer 1
CLCF1	0.391439	0.0415033	cardiotrophin-like cytokine factor 1
CPLX2	0.399593	0.130481	complexin 2
CRTAC1	0.406236	0.138784	cartilage acidic protein 1
IQUB	0.411431	0.116099	IQ motif and ubiquitin domain containing
GSTT1	0.42939	0.0688584	glutathione S-transferase theta 1
LRRC49	0.432411	0.13555	leucine rich repeat containing 49
TLN2	0.47604	0.111332	talin 2
KLC1	0.484385	0.0951097	kinesin light chain 1
IKBKB	0.485678	0.110943	inhibitor of kappa light polypeptide gene enhancer in B-cells, kinase beta
MRS2	0.495346	0.0119565	MRS2 magnesium homeostasis factor homolog (S. cerevisiae)
RCBTB2	0.507182	0.0769925	regulator of chromosome condensation (RCC1) and BTB (POZ) domain containing protein 2
PAX1	0.509776	0.108023	paired box 1
TACC3	0.513983	0.131483	transforming, acidic coiled-coil containing protein 3
BRCA1	0.515347	0.0505455	breast cancer 1, early onset
RHBDD1	0.515725	0.133603	rhomboid domain containing 1
SAMD11	0.52357	0.111526	sterile alpha motif domain containing 11
POLK	0.528926	0.132934	polymerase (DNA directed) kappa
SDSL	0.533365	0.146237	serine dehydratase-like
LACTB	0.548805	0.147673	lactamase, beta
CENPT	0.548811	0.0333594	centromere protein T
TSC1	0.549483	0.128647	tuberous sclerosis 1
DLX1	0.567222	0.0656684	distal-less homeobox 1
HRASLS5	0.572774	0.0995719	HRAS-like suppressor family, member 5
AGPAT3	0.578406	0.0732773	1-acylglycerol-3-phosphate O-acyltransferase 3
COL11A1	0.58187	0.0731452	collagen, type XI, alpha 1
TMEM126B	0.591317	0.0734413	transmembrane protein 126B
TRDN	0.595818	0.0835395	triadin
RALBP1	0.604455	0.116207	ralA binding protein 1
FBXO42	0.614784	0.0766296	F-box protein 42
MAK	0.619353	0.132	male germ cell-associated kinase
KCNK6	0.644114	0.147556	potassium channel, subfamily K, member 6
SLC25A25	0.649888	0.0742424	solute carrier family 25 (mitochondrial carrier; phosphate carrier), member 25
CCNB1	0.651075	0.118056	cyclin B1
ABHD12	0.651188	0.147474	abhydrolase domain containing 12
TCOF1	0.651768	0.113649	Treacher Collins-Franceschetti syndrome 1
RHBDF2	0.655243	0.0394595	rhomboid 5 homolog 2 (Drosophila)
ATG7	0.658233	0.1332	ATG7 autophagy related 7 homolog (S. cerevisiae)
F8	0.665962	0.0744231	coagulation factor VIII, procoagulant component (hemophilia A)
NOSTRIN	0.671733	0.0323478	nitric oxide synthase trafficker
AGL	0.674096	0.0683	amylo-1, 6-glucosidase, 4-alpha-glucanotransferase (glycogen debranching enzyme, glycogen storage disease type III)
PRRX1	0.678624	0.0332283	paired related homeobox 1
MND1	0.680045	0.0614857	meiotic nuclear divisions 1 homolog (S. cerevisiae)
CYP3A7	0.681953	0.015625	cytochrome P450, family 3, subfamily A, polypeptide 7
ATF7IP	0.685498	0.064153	activating transcription factor 7 interacting protein
NGFR	0.693594	0.0653191	nerve growth factor receptor (TNFR superfamily, member 16)
DTWD1	0.695599	0.0382877	DTW domain containing 1
RNF138	0.697076	0.0319388	ring finger protein 138
TTC28	0.697192	0.147453	tetratricopeptide repeat domain 28
ZFAND2A	0.703918	0.149899	zinc finger, AN1-type domain 2A
CREB1	0.711536	0.134229	cAMP responsive element binding protein 1
ELOVL3	0.712639	0.0686207	elongation of very long chain fatty acids (FEN1/Elo2, SUR4/Elo3, yeast)-like 3
GMFB	0.712675	0.148377	glia maturation factor, beta
AAK1	0.718284	0.0317895	AP2 associated kinase 1
LCN2	0.718591	0.106257	lipocalin 2
SFRP2	0.728544	0.0488344	secreted frizzled-related protein 2
ONECUT1	0.732771	0.141096	one cut homeobox 1
CR2	0.744365	0.141674	complement component (3d/Epstein Barr virus) receptor 2
ZNF672	0.748398	0.110055	zinc finger protein 672
ANKRD60	0.748648	0.0136207	ankyrin repeat domain 60
NKAP	0.749306	0.0729508	NFKB activating protein
DKFZP564O0523	0.764817	0.123659	hypothetical protein DKFZp564O0523
TP53INP1	0.771662	0.04	tumor protein p53 inducible nuclear protein 1
HOXC4	0.778333	0.0812195	homeobox C4
MED21	0.785267	0.0764925	mediator complex subunit 21
KRT34	0.78856	0.143966	keratin 34
LPHN2	0.788835	0.133916	latrophilin 2
IL13RA1	0.791195	0.048	interleukin 13 receptor, alpha 1
GYS2	0.797981	0.0658115	glycogen synthase 2 (liver)
NUP50	0.801825	0.144871	nucleoporin 50kDa
CDC2	0.806157	0.0664975	cell division cycle 2, G1 to S and G2 to M
WDR41	0.806397	0.109538	WD repeat domain 41
FAR1	0.806911	0.122334	fatty acyl CoA reductase 1
SLC38A3	0.814784	0.143644	solute carrier family 38, member 3
C9orf116	0.821784	0.127094	chromosome 9 open reading frame 116
PLA2G1B	0.82203	0.118092	phospholipase A2, group IB (pancreas)
HPS4	0.822801	0.146139	Hermansky-Pudlak syndrome 4
SCN1B	0.827618	0.147427	sodium channel, voltage-gated, type I, beta
DNMT1	0.827707	0.114362	DNA (cytosine-5-)-methyltransferase 1
PEX6	0.830321	0.146429	peroxisomal biogenesis factor 6
MAGEB16	0.833355	0.149919	melanoma antigen family B, 16
PER1	0.835699	0.13953	period homolog 1 (Drosophila)
BLNK	0.841216	0.0732099	B-cell linker
CCDC58	0.843142	0.0893355	coiled-coil domain containing 58
CADM3	0.8435	0.110274	cell adhesion molecule 3
C4BPB	0.844119	0.144559	complement component 4 binding protein, beta
MON1B	0.846017	0.133286	MON1 homolog B (yeast)
FLT3	0.850909	0.145832	fms-related tyrosine kinase 3
C4orf46	0.851454	0.0829066	chromosome 4 open reading frame 46
INTS6	0.853797	0.0645055	integrator complex subunit 6
ASPM	0.857943	0.0735019	asp (abnormal spindle) homolog, microcephaly associated (Drosophila)
ANGEL2	0.860919	0.0783392	angel homolog 2 (Drosophila)
RBM18	0.866023	0.0909508	RNA binding motif protein 18
RSPH3	0.86843	0.0691441	radial spoke 3 homolog (Chlamydomonas)
WNT8B	0.871939	0.114305	wingless-type MMTV integration site family, member 8B
CUZD1	0.878843	0.110195	CUB and zona pellucida-like domains 1
LRP5	0.879377	0.0684925	low density lipoprotein receptor-related protein 5
IFFO	0.882127	0.118077	intermediate filament family orphan
THY1	0.883678	0.0732653	Thy-1 cell surface antigen
ZMAT5	0.892442	0.119476	zinc finger, matrin type 5
CHCHD4	0.896245	0.147427	coiled-coil-helix-coiled-coil-helix domain containing 4
FAM131B	0.899925	0.0951875	family with sequence similarity 131, member B
PTHR1	0.902546	0.076779	parathyroid hormone receptor 1
PRICKLE1	0.902945	0.0681951	prickle homolog 1 (Drosophila)
ZNHIT4	0.912771	0.116822	zinc finger, HIT type 4
TBX5	0.924756	0.0175362	T-box 5
NAALAD2	0.925749	0.110252	N-acetylated alpha-linked acidic dipeptidase 2
C8A	0.92611	0.0778292	complement component 8, alpha polypeptide
CCDC74B	0.930757	0.119826	coiled-coil domain containing 74B
SIRT6	0.931441	0.116306	sirtuin (silent mating type information regulation 2 homolog) 6 (S. cerevisiae)
SOX17	0.934069	0.0331746	SRY (sex determining region Y)-box 17
CYP3A4	0.935622	0.0778929	cytochrome P450, family 3, subfamily A, polypeptide 4
ANKIB1	0.937134	0.116658	ankyrin repeat and IBR domain containing 1
CCDC55	0.941965	0.0774007	coiled-coil domain containing 55
HSPBAP1	0.945692	0.147725	HSPB (heat shock 27kDa) associated protein 1
KCNE2	0.947725	0.0336207	potassium voltage-gated channel, Isk-related family, member 2
IRAK1	0.948167	0.0376812	interleukin-1 receptor-associated kinase 1
HPX	0.948763	0.135286	hemopexin
MYH4	0.95329	0.0713656	myosin, heavy chain 4, skeletal muscle
SLC47A1	0.958234	0.0392199	solute carrier family 47, member 1
ARHGAP9	0.961738	0.073431	Rho GTPase activating protein 9
ADM	0.967346	0.0996951	adrenomedullin
GPD1	0.970176	0.101612	glycerol-3-phosphate dehydrogenase 1 (soluble)
XPNPEP2	0.972587	0.0946984	X-prolyl aminopeptidase (aminopeptidase P) 2, membrane-bound
SOX2	0.972672	0.022381	SRY (sex determining region Y)-box 2
C9orf71	0.983867	0.0322	chromosome 9 open reading frame 71
BASP1	0.987019	0.116527	brain abundant, membrane attached signal protein 1
TOP1MT	0.993553	0.086041	topoisomerase (DNA) I, mitochondrial
ZCCHC3	0.993657	0.0716883	zinc finger, CCHC domain containing 3
MMP19	0.999712	0.0676667	matrix metallopeptidase 19
CEACAM3	1.00071	0.0688557	carcinoembryonic antigen-related cell adhesion molecule 3
LOC389118	1.00438	0.0257303	VLLR9392
C20orf106	1.00701	0.118	chromosome 20 open reading frame 106
UNC5C	1.0112	0.0118182	unc-5 homolog C (C. elegans)
TRIM54	1.01308	0.116901	tripartite motif-containing 54
UBTD1	1.01652	0.0648421	ubiquitin domain containing 1
KIAA0256	1.01815	0.0717672	KIAA0256 gene product
FHL2	1.02236	0.133491	four and a half LIM domains 2
RPESP	1.02504	0.1	RPE-spondin
PLEKHO1	1.02654	0.077326	pleckstrin homology domain containing, family O member 1
VPS33A	1.03752	0.0324107	vacuolar protein sorting 33 homolog A (S. cerevisiae)
SYNJ2	1.03986	0.01125	synaptojanin 2
MATK	1.04387	0.104751	megakaryocyte-associated tyrosine kinase
BCL2A1	1.04662	0.13936	BCL2-related protein A1
CPNE5	1.04876	0.00111111	copine V
MYLK	1.04906	0.0308511	myosin light chain kinase
AEN	1.0529	0.07304	apoptosis enhancing nuclease
HGFAC	1.05344	0.0386806	HGF activator
UBL5	1.05392	0.0744275	ubiquitin-like 5
C18orf24	1.05478	0.00529412	chromosome 18 open reading frame 24
TIAM1	1.05905	0.116349	T-cell lymphoma invasion and metastasis 1
EXOSC4	1.05975	0.0745247	exosome component 4
PRKAG2	1.06071	0.0608889	protein kinase, AMP-activated, gamma 2 non-catalytic subunit
MDM4	1.0642	0.0130357	Mdm4 p53 binding protein homolog (mouse)
TTC39B	1.06571	0.110761	tetratricopeptide repeat domain 39B
FAM168A	1.07649	0.0690367	family with sequence similarity 168, member A
PPP2R5C	1.08008	0.0657838	protein phosphatase 2, regulatory subunit B', gamma isoform
GOLGA3	1.08698	0.0335897	golgi autoantigen, golgin subfamily a, 3
C15orf23	1.08748	0.0324242	chromosome 15 open reading frame 23
IGFBP3	1.08956	0.100511	insulin-like growth factor binding protein 3
SHPK	1.09175	0.0733051	sedoheptulokinase
PCK2	1.09704	0.0334146	phosphoenolpyruvate carboxykinase 2 (mitochondrial)
FCGR2A	1.10122	0.109695	Fc fragment of IgG, low affinity IIa, receptor (CD32)
AKAP2	1.10305	0.0262222	A kinase (PRKA) anchor protein 2
SIPA1L1	1.10387	0.0379412	signal-induced proliferation-associated 1 like 1
FZR1	1.10484	0.0381429	fizzy/cell division cycle 20 related 1 (Drosophila)
SPINK8	1.10632	0.147485	serine peptidase inhibitor, Kazal type 8 (putative)
ODF2	1.11447	0.0973765	outer dense fiber of sperm tails 2
ALG3	1.11578	0.0762825	asparagine-linked glycosylation 3 homolog (S. cerevisiae, alpha-1,3-mannosyltransferase)
KCNMA1	1.12106	0.0812937	potassium large conductance calcium-activated channel, subfamily M, alpha member 1
ADFP	1.12684	0.0917208	adipose differentiation-related protein
TFDP2	1.13798	0.0338017	transcription factor Dp-2 (E2F dimerization partner 2)
MAP3K3	1.13964	0.068125	mitogen-activated protein kinase kinase kinase 3
ATP1B1	1.15145	0.11119	ATPase, Na+/K+ transporting, beta 1 polypeptide
TAOK3	1.15658	0.0681643	TAO kinase 3
UBE2G2	1.16131	0.03312	ubiquitin-conjugating enzyme E2G 2 (UBC7 homolog, yeast)
KIAA1468	1.17566	0.0448408	KIAA1468
APOC2	1.17871	0.09033	apolipoprotein C-II
TIMP1	1.1892	0.0737891	TIMP metallopeptidase inhibitor 1
CACNA1I	1.19274	0.0489506	calcium channel, voltage-dependent, T type, alpha 1I subunit
FAM3C	1.1976	0.0733333	family with sequence similarity 3, member C
TSKS	1.20203	0.0324324	testis-specific kinase substrate
FAM20C	1.20206	0.0579191	family with sequence similarity 20, member C
ABO	1.21938	0.00684211	ABO blood group (transferase A, alpha 1-3-N-acetylgalactosaminyltransferase; transferase B, alpha 1-3-galactosyltransferase)
FABP5L2	1.2213	0.0684848	fatty acid binding protein 5-like 2
ISY1	1.22266	0.111328	ISY1 splicing factor homolog (S. cerevisiae)
APOC1	1.22779	0.045	apolipoprotein C-I
DMGDH	1.23198	0.0323529	dimethylglycine dehydrogenase
APOH	1.23402	0.0362121	apolipoprotein H (beta-2-glycoprotein I)
LOC728160	1.23578	0.0189333	hypothetical LOC728160
OXT	1.2489	0.0388112	oxytocin, prepropeptide
RASSF4	1.25084	0.0680282	Ras association (RalGDS/AF-6) domain family member 4
PILRA	1.25226	0.0191892	paired immunoglobin-like type 2 receptor alpha
LOC113230	1.25908	0.0222353	hypothetical protein LOC113230
C2orf55	1.26833	0.0389437	chromosome 2 open reading frame 55
CDC42BPB	1.27381	0.0949051	CDC42 binding protein kinase beta (DMPK-like)
FGG	1.27629	0.106181	fibrinogen gamma chain
CASP3	1.2777	0.0235227	caspase 3, apoptosis-related cysteine peptidase
APOA2	1.28485	0.0522892	apolipoprotein A-II
PRND	1.28736	0.144081	prion protein 2 (dublet)
SPP2	1.28797	0.0316495	secreted phosphoprotein 2, 24kDa
CDT1	1.2995	0.0114286	chromatin licensing and DNA replication factor 1
CPA1	1.31652	0.0333871	carboxypeptidase A1 (pancreatic)
STARD7	1.32063	0.05	StAR-related lipid transfer (START) domain containing 7
HPGD	1.32634	0.0065	hydroxyprostaglandin dehydrogenase 15-(NAD)
BAG3	1.32751	0.0730579	BCL2-associated athanogene 3
MGLL	1.32777	0.0203947	monoglyceride lipase
RAB22A	1.33229	0.0150794	RAB22A, member RAS oncogene family
DNASE1L3	1.33716	0.0684314	deoxyribonuclease I-like 3
ATF3	1.35141	0.0111364	activating transcription factor 3
LYL1	1.3538	0.0655729	lymphoblastic leukemia derived sequence 1
DISP1	1.35748	0.138352	dispatched homolog 1 (Drosophila)
RNF128	1.38983	0.0116129	ring finger protein 128
TUFM	1.39453	0.0180282	Tu translation elongation factor, mitochondrial
RNF41	1.39824	0.012	ring finger protein 41
PDE8A	1.40226	0.0148387	phosphodiesterase 8A
WDR37	1.40316	0.0136066	WD repeat domain 37
STAP1	1.40405	0.0136842	signal transducing adaptor family member 1
TNFRSF1B	1.40791	0.0075	tumor necrosis factor receptor superfamily, member 1B
FABP1	1.42037	0.0689401	fatty acid binding protein 1, liver
RCOR1	1.42638	0.0125532	REST corepressor 1
ACR	1.42645	0.0218391	acrosin
WNK4	1.43535	0.0342308	WNK lysine deficient protein kinase 4
AMMECR1L	1.45691	0.0122449	AMME chromosomal region gene 1-like
PCBP3	1.45751	0.0103571	poly(rC) binding protein 3
FGB	1.48711	0.110932	fibrinogen beta chain
ATRIP	1.48973	0.0116667	ATR interacting protein
LDHC	1.49863	0.000769231	lactate dehydrogenase C
FETUB	1.51443	0.0338333	fetuin B
AZIN1	1.52583	0.0883221	antizyme inhibitor 1
STAP2	1.53506	0.032844	signal transducing adaptor family member 2
GZMH	1.53725	0.00611111	granzyme H (cathepsin G-like 2, protein h-CCPX)
SLC31A1	1.5418	0.0175	solute carrier family 31 (copper transporters), member 1
ACTR3	1.54637	0.0110256	ARP3 actin-related protein 3 homolog (yeast)
UPB1	1.67418	0.0689604	ureidopropionase, beta
SC65	1.68069	0.0214815	synaptonemal complex protein SC65
MT1F	1.70151	0.0330556	metallothionein 1F
AKT1S1	1.70677	0.0125455	AKT1 substrate 1 (proline-rich)
SQLE	1.74647	0.0283696	squalene epoxidase
ZNF444	1.76692	0.0884333	zinc finger protein 444
CD5L	1.81744	0.0165152	CD5 molecule-like
FAM19A5	1.83186	0.0609497	family with sequence similarity 19 (chemokine (C-C motif)-like), member A5
SERPINA6	1.84041	0.0782624	serpin peptidase inhibitor, clade A (alpha-1 antiproteinase, antitrypsin), member 6
MTTP	1.87667	0.0476101	microsomal triglyceride transfer protein
SCTR	1.91131	0.001	secretin receptor
SPP1	1.91481	0.0114706	secreted phosphoprotein 1 (osteopontin, bone sialoprotein I, early T-lymphocyte activation 1)
GPNMB	1.92004	0.00925926	glycoprotein (transmembrane) nmb
MMP9	1.94136	0.0550299	matrix metallopeptidase 9 (gelatinase B, 92kDa gelatinase, 92kDa type IV collagenase)
SPINK1	1.94769	0.00166667	serine peptidase inhibitor, Kazal type 1
RGS1	1.99529	0.000833333	regulator of G-protein signaling 1
MAD1L1	2.01822	0.0338655	MAD1 mitotic arrest deficient-like 1 (yeast)
BAIAP2	2.04824	0.00333333	BAI1-associated protein 2
TGFB1	2.06488	0.0113889	transforming growth factor, beta 1
MERTK	2.15268	0.0380741	c-mer proto-oncogene tyrosine kinase
LRRC19	2.18572	0.0276923	leucine rich repeat containing 19
KCNN4	2.2242	0.00142857	potassium intermediate/small conductance calcium-activated channel, subfamily N, member 4
TREM2	2.36842	0.0224096	triggering receptor expressed on myeloid cells 2
FABP3	2.51087	0.0025	fatty acid binding protein 3, muscle and heart (mammary-derived growth inhibitor)
SCD	2.76142	0	stearoyl-CoA desaturase (delta-9-desaturase)
ELA1	2.80234	0.002	elastase 1, pancreatic
