# Supplementary material for: Diet-induced obesity in zebrafish shares common pathophysiological pathways with mammalian obesity
Source: BMC Physiol. 2010 Oct 21;10:21. doi: 10.1186/1472-6793-10-21 (PMC2972245; doi:10.1186/1472-6793-10-21)
Supplement: Additional file 4 — Supplemental Table S4. Genes dysregulated in DIO mice (GSE11790) [file 1472-6793-10-21-S4.XLS]

## Sheet: Sheet1
Supplemental Table S4. Genes dysregulated in DIO mouse (GSE11790)
gene symbol	log 2(ob/cont)	FDR	Gene Name (Human ortholog)
GPLD1	-5.06988	0.025	glycosylphosphatidylinositol specific phospholipase D1
FASN	-4.1267	0	fatty acid synthase
CCL22	-3.27721	0.0822472	chemokine (C-C motif) ligand 22
THRSP	-3.22028	0	thyroid hormone responsive (SPOT14 homolog, rat)
SLC25A1	-3.17365	0	solute carrier family 25 (mitochondrial carrier; citrate transporter), member 1
NUBP2	-3.01909	0.0619231	nucleotide binding protein 2 (MinD homolog, E. coli)
SCD	-2.91426	0	stearoyl-CoA desaturase (delta-9-desaturase)
CCL5	-2.78392	0.0304918	chemokine (C-C motif) ligand 5
CCL19	-2.75217	0.135865	chemokine (C-C motif) ligand 19
PPP1R3B	-2.70144	0	protein phosphatase 1, regulatory (inhibitor) subunit 3B
ME1	-2.46448	0.00153846	malic enzyme 1, NADP(+)-dependent, cytosolic
ELOVL6	-2.45869	0.000454545	ELOVL family member 6, elongation of long chain fatty acids (FEN1/Elo2, SUR4/Elo3-like, yeast)
HOXB6	-2.03895	0.0107692	homeobox B6
PC	-1.98743	0.002	pyruvate carboxylase
REG1A	-1.96312	0.0273333	regenerating islet-derived 1 alpha
PTGES2	-1.94445	0.00285714	prostaglandin E synthase 2
PYGL	-1.92158	0.00333333	phosphorylase, glycogen; liver (Hers disease, glycogen storage disease type VI)
SLC2A4	-1.91973	0.0107317	solute carrier family 2 (facilitated glucose transporter), member 4
SBK1	-1.91939	0	SH3-binding domain kinase 1
HK2	-1.9125	0.00142857	hexokinase 2
MVD	-1.82948	0.00148148	mevalonate (diphospho) decarboxylase
SORL1	-1.74563	0.00264706	sortilin-related receptor, L(DLR class) A repeats-containing
LSS	-1.73914	0.0390909	lanosterol synthase (2,3-oxidosqualene-lanosterol cyclase)
TKT	-1.73471	0.011	transketolase (Wernicke-Korsakoff syndrome)
PDK1	-1.65121	0.0132558	pyruvate dehydrogenase kinase, isozyme 1
PMVK	-1.64253	0.0375385	phosphomevalonate kinase
PMM1	-1.64071	0.0252727	phosphomannomutase 1
ATP5I	-1.59513	0.0993407	ATP synthase, H+ transporting, mitochondrial F0 complex, subunit E
STK40	-1.58289	0.0340625	serine/threonine kinase 40
PFKL	-1.57231	0.0255556	phosphofructokinase, liver
TST	-1.5521	0.0241176	thiosulfate sulfurtransferase (rhodanese)
PTGES	-1.53959	0.016875	prostaglandin E synthase
GAPDH	-1.53614	0.0308065	glyceraldehyde-3-phosphate dehydrogenase
TMEM184A	-1.52712	0.047971	transmembrane protein 184A
PYCRL	-1.52496	0.0274576	pyrroline-5-carboxylate reductase-like
GPD1	-1.50052	0.032381	glycerol-3-phosphate dehydrogenase 1 (soluble)
MMP9	-1.4913	0.0696296	matrix metallopeptidase 9 (gelatinase B, 92kDa gelatinase, 92kDa type IV collagenase)
HS3ST3B1	-1.41695	0.0625	heparan sulfate (glucosamine) 3-O-sulfotransferase 3B1
SH2B2	-1.3937	0.0502778	SH2B adaptor protein 2
NDUFB9	-1.37472	0.0881111	NADH dehydrogenase (ubiquinone) 1 beta subcomplex, 9, 22kDa
GRB7	-1.35003	0.0542667	growth factor receptor-bound protein 7
DGAT1	-1.34527	0.0717073	diacylglycerol O-acyltransferase homolog 1 (mouse)
LDLR	-1.3449	0.0771264	low density lipoprotein receptor (familial hypercholesterolemia)
CEBPD	-1.33679	0.129314	CCAAT/enhancer binding protein (C/EBP), delta
MLX	-1.32296	0.0612987	MAX-like protein X
CYP51A1	-1.32274	0.0777907	cytochrome P450, family 51, subfamily A, polypeptide 1
SEPX1	-1.31531	0.111042	selenoprotein X, 1
BSCL2	-1.31041	0.0778409	Bernardinelli-Seip congenital lipodystrophy 2 (seipin)
MID1IP1	-1.30273	0.0748193	MID1 interacting protein 1 (gastrulation specific G12 homolog (zebrafish))
GDE1	-1.29416	0.120204	glycerophosphodiester phosphodiesterase 1
BCAT2	-1.28425	0.0257895	branched chain aminotransferase 2, mitochondrial
ISYNA1	-1.27813	0.130297	myo-inositol 1-phosphate synthase A1
PDHA1	-1.27007	0.138019	pyruvate dehydrogenase (lipoamide) alpha 1
RP9	-1.24153	0.140093	retinitis pigmentosa 9 (autosomal dominant)
GLUL	-1.23433	0.136729	glutamate-ammonia ligase (glutamine synthetase)
ENO1	-1.22509	0.1313	enolase 1, (alpha)
GPD2	-1.1619	0.109579	glycerol-3-phosphate dehydrogenase 2 (mitochondrial)
PRR5	-1.00237	0.0995652	proline rich 5 (renal)
SYNGR1	-0.579316	0.139238	synaptogyrin 1
SFRS5	0.746646	0.149614	splicing factor, arginine/serine-rich 5
ABCG1	0.760885	0.0894268	ATP-binding cassette, sub-family G (WHITE), member 1
FAM107B	0.858306	0.135294	family with sequence similarity 107, member B
LPL	0.957446	0.0716867	lipoprotein lipase
SORBS1	0.997178	0.0244444	sorbin and SH3 domain containing 1
TIMP3	1.00579	0.0668595	TIMP metallopeptidase inhibitor 3 (Sorsby fundus dystrophy, pseudoinflammatory)
OTUD4	1.00658	0.111582	OTU domain containing 4
IQGAP1	1.01452	0.11144	IQ motif containing GTPase activating protein 1
C1S	1.02186	0.128155	complement component 1, s subcomponent
SERPINF1	1.03196	0.123836	serpin peptidase inhibitor, clade F (alpha-2 antiplasmin, pigment epithelium derived factor), member 1
MUT	1.04053	0.104845	methylmalonyl Coenzyme A mutase
SLC40A1	1.0466	0.0903774	solute carrier family 40 (iron-regulated transporter), member 1
NID1	1.05773	0.125678	nidogen 1
ATP6V1A	1.06346	0.123893	ATPase, H+ transporting, lysosomal 70kDa, V1 subunit A
NCOR1	1.06832	0.0869677	nuclear receptor co-repressor 1
APP	1.06909	0.148556	amyloid beta (A4) precursor protein (peptidase nexin-II, Alzheimer disease)
PFKFB3	1.07437	0.13569	6-phosphofructo-2-kinase/fructose-2,6-biphosphatase 3
GPR116	1.07668	0.127985	G protein-coupled receptor 116
ERMP1	1.08228	0.14757	endoplasmic reticulum metallopeptidase 1
REEP5	1.09502	0.147565	receptor accessory protein 5
FBXO21	1.09644	0.0904255	F-box protein 21
ABCG5	1.10772	0.125365	ATP-binding cassette, sub-family G (WHITE), member 5 (sterolin 1)
HIPK3	1.11167	0.143567	homeodomain interacting protein kinase 3
MARCKS	1.11675	0.135542	myristoylated alanine-rich protein kinase C substrate
CLIC4	1.11824	0.149892	chloride intracellular channel 4
GDF15	1.12495	0.0734351	growth differentiation factor 15
DCN	1.12862	0.0721923	decorin
UHRF1BP1L	1.13051	0.122898	UHRF1 (ICBP90) binding protein 1-like
RBMS1	1.13904	0.14123	RNA binding motif, single stranded interacting protein 1
NEDD4	1.14067	0.130858	neural precursor cell expressed, developmentally down-regulated 4
EPB41L4B	1.14566	0.146652	erythrocyte membrane protein band 4.1 like 4B
GSN	1.15393	0.0671605	gelsolin (amyloidosis, Finnish type)
CANX	1.15407	0.124005	calnexin
MAN2A1	1.15723	0.0903096	mannosidase, alpha, class 2A, member 1
LPGAT1	1.15725	0.13877	lysophosphatidylglycerol acyltransferase 1
DKC1	1.16206	0.117989	dyskeratosis congenita 1, dyskerin
NAV1	1.16446	0.124456	neuron navigator 1
PID1	1.16505	0.146978	phosphotyrosine interaction domain containing 1
FGF1	1.16938	0.0908228	fibroblast growth factor 1 (acidic)
PLD1	1.16999	0.135841	phospholipase D1, phosphatidylcholine-specific
FBLN2	1.17374	0.147996	fibulin 2
ALDH18A1	1.17574	0.130936	aldehyde dehydrogenase 18 family, member A1
VIM	1.17794	0.107818	vimentin
DBT	1.17823	0.147364	dihydrolipoamide branched chain transacylase E2
RNF19A	1.1809	0.071875	ring finger protein 19A
KIFAP3	1.19236	0.144404	kinesin-associated protein 3
DNAJB4	1.20015	0.127125	DnaJ (Hsp40) homolog, subfamily B, member 4
SETBP1	1.20116	0.109201	SET binding protein 1
BCLAF1	1.20127	0.145011	BCL2-associated transcription factor 1
MC2R	1.20333	0.029771	melanocortin 2 receptor (adrenocorticotropic hormone)
S100A6	1.20447	0.130561	S100 calcium binding protein A6
ITFG1	1.20483	0.140963	integrin alpha FG-GAP repeat containing 1
HSPC159	1.2092	0.135047	galectin-related protein
EFNA5	1.21268	0.111698	ephrin-A5
ACADM	1.21374	0.0898471	acyl-Coenzyme A dehydrogenase, C-4 to C-12 straight chain
TCEA1	1.21412	0.105955	transcription elongation factor A (SII), 1
EIF4G2	1.21577	0.0562857	eukaryotic translation initiation factor 4 gamma, 2
CENTD1	1.21876	0.126466	centaurin, delta 1
KLHL9	1.2219	0.14762	kelch-like 9 (Drosophila)
PBX1	1.22368	0.0998817	pre-B-cell leukemia homeobox 1
CROT	1.22429	0.10375	carnitine O-octanoyltransferase
DARS	1.22855	0.122539	aspartyl-tRNA synthetase
MTMR6	1.22861	0.0856352	myotubularin related protein 6
ANXA2	1.23758	0.0853667	annexin A2
RNF2	1.23975	0.111337	ring finger protein 2
PJA2	1.24014	0.106006	praja 2, RING-H2 motif containing
GOLGA3	1.24101	0.122304	golgi autoantigen, golgin subfamily a, 3
EIF3J	1.24128	0.0893651	eukaryotic translation initiation factor 3, subunit J
NCK1	1.24209	0.133046	NCK adaptor protein 1
HIF1A	1.24251	0.131473	hypoxia-inducible factor 1, alpha subunit (basic helix-loop-helix transcription factor)
ROCK1	1.24307	0.0997329	Rho-associated, coiled-coil containing protein kinase 1
SLAIN2	1.24439	0.125606	SLAIN motif family, member 2
ZC3H11A	1.24576	0.0637118	zinc finger CCCH-type containing 11A
CDC73	1.24925	0.141386	cell division cycle 73, Paf1/RNA polymerase II complex component, homolog (S. cerevisiae)
KRCC1	1.25135	0.141561	lysine-rich coiled-coil 1
SMARCA5	1.25312	0.109945	SWI/SNF related, matrix associated, actin dependent regulator of chromatin, subfamily a, member 5
SLC2A2	1.25354	0.0857792	solute carrier family 2 (facilitated glucose transporter), member 2
PEBP1	1.25427	0.124619	phosphatidylethanolamine binding protein 1
SDC2	1.25575	0.111093	syndecan 2
EIF2S2	1.25788	0.148683	eukaryotic translation initiation factor 2, subunit 2 beta, 38kDa
ABI2	1.26134	0.100977	abl interactor 2
VPS41	1.27191	0.139005	vacuolar protein sorting 41 homolog (S. cerevisiae)
CAPRIN1	1.27243	0.100318	cell cycle associated protein 1
SERINC1	1.27672	0.141416	serine incorporator 1
TRPS1	1.27675	0.0771841	trichorhinophalangeal syndrome I
TJP1	1.27822	0.115824	tight junction protein 1 (zona occludens 1)
TAOK1	1.28324	0.122282	TAO kinase 1
APBB2	1.28356	0.0751292	amyloid beta (A4) precursor protein-binding, family B, member 2 (Fe65-like)
ANKRD17	1.2846	0.0808711	ankyrin repeat domain 17
NUDT21	1.2849	0.130321	nudix (nucleoside diphosphate linked moiety X)-type motif 21
ZWILCH	1.285	0.09	Zwilch, kinetochore associated, homolog (Drosophila)
LUC7L	1.28599	0.0564593	LUC7-like (S. cerevisiae)
NCKAP1	1.28718	0.0786926	NCK-associated protein 1
PHF17	1.28782	0.130099	PHD finger protein 17
WWC2	1.28797	0.0840273	WW and C2 domain containing 2
ANLN	1.28859	0.122675	anillin, actin binding protein
OXCT1	1.29033	0.0999405	3-oxoacid CoA transferase 1
PIK3CA	1.29069	0.100233	phosphoinositide-3-kinase, catalytic, alpha polypeptide
SSH2	1.29094	0.071811	slingshot homolog 2 (Drosophila)
USP15	1.29247	0.135664	ubiquitin specific peptidase 15
PHIP	1.29555	0.07341	pleckstrin homology domain interacting protein
GOLIM4	1.29905	0.106574	golgi integral membrane protein 4
TNPO3	1.29907	0.0843289	transportin 3
RARRES2	1.29937	0.0502198	retinoic acid receptor responder (tazarotene induced) 2
KLF6	1.29942	0.14767	Kruppel-like factor 6
USP9X	1.3012	0.131542	ubiquitin specific peptidase 9, X-linked
CCPG1	1.30279	0.122274	cell cycle progression 1
EDEM1	1.30346	0.0497409	ER degradation enhancer, mannosidase alpha-like 1
SCYL2	1.30357	0.147593	SCY1-like 2 (S. cerevisiae)
EDNRB	1.31208	0.0984179	endothelin receptor type B
TPM4	1.31546	0.100262	tropomyosin 4
STIM2	1.31829	0.0742322	stromal interaction molecule 2
DYNLT3	1.32008	0.0552427	dynein, light chain, Tctex-type 3
JAK1	1.32065	0.135513	Janus kinase 1 (a protein tyrosine kinase)
SEC63	1.32464	0.0835593	SEC63 homolog (S. cerevisiae)
DSE	1.32914	0.122339	dermatan sulfate epimerase
PPP3CA	1.33034	0.132871	protein phosphatase 3 (formerly 2B), catalytic subunit, alpha isoform
C9orf72	1.33269	0.0636797	chromosome 9 open reading frame 72
KIF5B	1.33834	0.0856066	kinesin family member 5B
XIAP	1.34068	0.141172	X-linked inhibitor of apoptosis
NCOA2	1.34109	0.102886	nuclear receptor coactivator 2
ALDH1A1	1.34297	0.0438125	aldehyde dehydrogenase 1 family, member A1
ZBTB20	1.34299	0.106246	zinc finger and BTB domain containing 20
FNBP1L	1.34444	0.130835	formin binding protein 1-like
COL4A3BP	1.34448	0.104391	collagen, type IV, alpha 3 (Goodpasture antigen) binding protein
ANAPC4	1.34507	0.136019	anaphase promoting complex subunit 4
FXR1	1.34571	0.103932	fragile X mental retardation, autosomal homolog 1
TRIP12	1.34639	0.130831	thyroid hormone receptor interactor 12
NEXN	1.34656	0.100464	nexilin (F actin binding protein)
JAM2	1.34691	0.0720158	junctional adhesion molecule 2
JMJD1C	1.34924	0.107867	jumonji domain containing 1C
FAM20C	1.35129	0.057346	family with sequence similarity 20, member C
KRIT1	1.35333	0.109973	KRIT1, ankyrin repeat containing
NRP1	1.35505	0.0720319	neuropilin 1
GMFB	1.36001	0.0857426	glia maturation factor, beta
BMPR1A	1.36027	0.0637768	bone morphogenetic protein receptor, type IA
KLF7	1.36088	0.0768	Kruppel-like factor 7 (ubiquitous)
ST3GAL6	1.36438	0.0861812	ST3 beta-galactoside alpha-2,3-sialyltransferase 6
NEK7	1.36518	0.0528431	NIMA (never in mitosis gene a)-related kinase 7
GCNT2	1.36733	0.117241	glucosaminyl (N-acetyl) transferase 2, I-branching enzyme (I blood group)
TWISTNB	1.37228	0.144122	TWIST neighbor
SSB	1.3726	0.135924	Sjogren syndrome antigen B (autoantigen La)
PIK3C2A	1.37396	0.0850502	phosphoinositide-3-kinase, class 2, alpha polypeptide
AADACL1	1.38023	0.0654202	arylacetamide deacetylase-like 1
FCHO2	1.38222	0.0693145	FCH domain only 2
EPS15	1.38574	0.0671429	epidermal growth factor receptor pathway substrate 15
FAR1	1.39352	0.0660166	fatty acyl CoA reductase 1
OSBPL8	1.39388	0.0561058	oxysterol binding protein-like 8
ARHGAP29	1.39401	0.0825517	Rho GTPase activating protein 29
NAB1	1.39476	0.131776	NGFI-A binding protein 1 (EGR1 binding protein 1)
ACTR2	1.3966	0.0902795	ARP2 actin-related protein 2 homolog (yeast)
ADAM9	1.39711	0.0782857	ADAM metallopeptidase domain 9 (meltrin gamma)
GOLGA4	1.39808	0.146881	golgi autoantigen, golgin subfamily a, 4
DYNC1I2	1.40146	0.0888462	dynein, cytoplasmic 1, intermediate chain 2
NR1D2	1.40411	0.0928614	nuclear receptor subfamily 1, group D, member 2
NR3C1	1.40421	0.0790747	nuclear receptor subfamily 3, group C, member 1 (glucocorticoid receptor)
TBC1D15	1.40569	0.0905488	TBC1 domain family, member 15
PALLD	1.40663	0.05	palladin, cytoskeletal associated protein
SFTPA2	1.40691	0.0719844	surfactant, pulmonary-associated protein A2
BCAT1	1.40702	0.0473596	branched chain aminotransferase 1, cytosolic
FBXO11	1.40737	0.109781	F-box protein 11
PTPRG	1.41332	0.07172	protein tyrosine phosphatase, receptor type, G
ARHGAP12	1.41399	0.0717857	Rho GTPase activating protein 12
IGFBP5	1.41498	0.0496875	insulin-like growth factor binding protein 5
ADAMTS1	1.41535	0.065625	ADAM metallopeptidase with thrombospondin type 1 motif, 1
EIF3A	1.41626	0.147895	eukaryotic translation initiation factor 3, subunit A
NAP1L1	1.41717	0.118259	nucleosome assembly protein 1-like 1
STXBP3	1.41748	0.144484	syntaxin binding protein 3
EIF4A2	1.41999	0.0588532	eukaryotic translation initiation factor 4A, isoform 2
CLTC	1.42006	0.102206	clathrin, heavy chain (Hc)
LRRC58	1.42281	0.0501639	leucine rich repeat containing 58
EIF5	1.42371	0.0684959	eukaryotic translation initiation factor 5
LARP5	1.42404	0.0905994	La ribonucleoprotein domain family, member 5
MEF2A	1.42641	0.0635865	myocyte enhancer factor 2A
CCNG1	1.42758	0.0926727	cyclin G1
CCDC3	1.43043	0.0563285	coiled-coil domain containing 3
CUL3	1.43523	0.0472316	cullin 3
ARHGAP18	1.44045	0.122263	Rho GTPase activating protein 18
KCTD12	1.44086	0.0440252	potassium channel tetramerisation domain containing 12
PNPLA8	1.44407	0.0900926	patatin-like phospholipase domain containing 8
FLJ78302	1.44715	0.0850993	chemokine (C-C motif) receptor 2-like
MBNL2	1.45769	0.0499462	muscleblind-like 2 (Drosophila)
CXorf39	1.45905	0.0576887	chromosome X open reading frame 39
NAE1	1.4606	0.079507	NEDD8 activating enzyme E1 subunit 1
SCOC	1.46099	0.0498953	short coiled-coil protein
PHF8	1.46579	0.0503175	PHD finger protein 8
NFATC3	1.46598	0.012	nuclear factor of activated T-cells, cytoplasmic, calcineurin-dependent 3
LIMA1	1.46601	0.0388158	LIM domain and actin binding 1
TIPARP	1.46867	0.0773022	TCDD-inducible poly(ADP-ribose) polymerase
DDX3X	1.46911	0.0901567	DEAD (Asp-Glu-Ala-Asp) box polypeptide 3, X-linked
IGF2R	1.47445	0.0825	insulin-like growth factor 2 receptor
PPP1CB	1.4795	0.0499487	protein phosphatase 1, catalytic subunit, beta isoform
CCDC80	1.48001	0.0236697	coiled-coil domain containing 80
FRAS1	1.48334	0.0671311	Fraser syndrome 1
PRELP	1.48345	0.0506533	proline/arginine-rich end leucine-rich repeat protein
SEPT2	1.48552	0.0788652	septin 2
FBXL3	1.49985	0.0588235	F-box and leucine-rich repeat protein 3
CXorf56	1.49993	0.0637607	chromosome X open reading frame 56
ANXA5	1.5018	0.0432484	annexin A5
KLHL24	1.50207	0.0305926	kelch-like 24 (Drosophila)
CRNKL1	1.50517	0.0737643	crooked neck pre-mRNA splicing factor-like 1 (Drosophila)
SMEK2	1.50546	0.0997076	SMEK homolog 2, suppressor of mek1 (Dictyostelium)
EPRS	1.50754	0.0805245	glutamyl-prolyl-tRNA synthetase
HSP90B1	1.51029	0.0747955	heat shock protein 90kDa beta (Grp94), member 1
SPARC	1.51448	0.0333577	secreted protein, acidic, cysteine-rich (osteonectin)
HSP90AA1	1.51543	0.0586301	heat shock protein 90kDa alpha (cytosolic), class A member 1
PHF16	1.52026	0.0735849	PHD finger protein 16
VLDLR	1.52081	0.0332374	very low density lipoprotein receptor
BHLHB9	1.52381	0.0437975	basic helix-loop-helix domain containing, class B, 9
CSDE1	1.52421	0.0199	cold shock domain containing E1, RNA-binding
SUCLA2	1.5316	0.0694332	succinate-CoA ligase, ADP-forming, beta subunit
NAT13	1.53179	0.0501579	N-acetyltransferase 13
CIR	1.53531	0.0576636	CBF1 interacting corepressor
CCAR1	1.53736	0.0606757	cell division cycle and apoptosis regulator 1
LBP	1.54034	0.0297744	lipopolysaccharide binding protein
CAPN7	1.55653	0.0462651	calpain 7
PKP2	1.55874	0.0123944	plakophilin 2
PRKD3	1.56537	0.0332353	protein kinase D3
KPNA3	1.57034	0.0768478	karyopherin alpha 3 (importin alpha 4)
DPP4	1.57048	0.051791	dipeptidyl-peptidase 4 (CD26, adenosine deaminase complexing protein 2)
SEMA3C	1.57121	0.0151765	sema domain, immunoglobulin domain (Ig), short basic domain, secreted, (semaphorin) 3C
C3orf58	1.58005	0.0492778	chromosome 3 open reading frame 58
IGF1	1.58075	0.0137975	insulin-like growth factor 1 (somatomedin C)
FNDC3B	1.59068	0.0377181	fibronectin type III domain containing 3B
WWTR1	1.60302	0.0122222	WW domain containing transcription regulator 1
LAMP2	1.60581	0.0390667	lysosomal-associated membrane protein 2
CYP4V2	1.6109	0.0283594	cytochrome P450, family 4, subfamily V, polypeptide 2
KIAA0196	1.61323	0.0386928	KIAA0196
USP47	1.61342	0.0634071	ubiquitin specific peptidase 47
FLRT2	1.61724	0.0251639	fibronectin leucine rich transmembrane protein 2
ABCE1	1.61998	0.05135	ATP-binding cassette, sub-family E (OABP), member 1
UBR5	1.62113	0.0471264	ubiquitin protein ligase E3 component n-recognin 5
CCDC39	1.6232	0.0627354	coiled-coil domain containing 39
EFR3A	1.62909	0.0462275	EFR3 homolog A (S. cerevisiae)
MBNL1	1.6374	0.0378378	muscleblind-like (Drosophila)
IVNS1ABP	1.64116	0.0445062	influenza virus NS1A binding protein
ARPP-19	1.64258	0.0238938	cyclic AMP phosphoprotein, 19 kD
FMR1	1.65289	0.0132468	fragile X mental retardation 1
CLK1	1.65463	0.0508021	CDC-like kinase 1
GNAI1	1.65638	0.012973	guanine nucleotide binding protein (G protein), alpha inhibiting activity polypeptide 1
ELL2	1.6637	0.0372109	elongation factor, RNA polymerase II, 2
COPS2	1.66631	0.0342143	COP9 constitutive photomorphogenic homolog subunit 2 (Arabidopsis)
HNRNPA3	1.6677	0.0472727	heterogeneous nuclear ribonucleoprotein A3
SLC39A8	1.67822	0.0300746	solute carrier family 39 (zinc transporter), member 8
GLS	1.68213	0.00740741	glutaminase
SPTBN1	1.70021	0.0148193	spectrin, beta, non-erythrocytic 1
DOCK7	1.70106	0.0277165	dedicator of cytokinesis 7
SENP6	1.71862	0.0390066	SUMO1/sentrin specific peptidase 6
RNF128	1.72731	0.0463743	ring finger protein 128
FAM164A	1.73442	0.0461538	family with sequence similarity 164, member A
GHR	1.73843	0.01	growth hormone receptor
PRPS1	1.73939	0.0072549	phosphoribosyl pyrophosphate synthetase 1
ITGB1	1.74182	0.0237963	integrin, beta 1 (fibronectin receptor, beta polypeptide, antigen CD29 includes MDF2, MSK12)
PHLDB2	1.74301	0.0237719	pleckstrin homology-like domain, family B, member 2
WWP1	1.7489	0.0331159	WW domain containing E3 ubiquitin protein ligase 1
FGA	1.76857	0.04625	fibrinogen alpha chain
SEC62	1.76965	0.0235455	SEC62 homolog (S. cerevisiae)
ACBD5	1.79466	0.02525	acyl-Coenzyme A binding domain containing 5
SERPINA1	1.80084	0.122474	serpin peptidase inhibitor, clade A (alpha-1 antiproteinase, antitrypsin), member 1
ZDHHC2	1.80086	0.00285714	zinc finger, DHHC-type containing 2
USP16	1.80553	0.0282171	ubiquitin specific peptidase 16
AKAP2	1.80694	0.0201031	A kinase (PRKA) anchor protein 2
ASAH2	1.81125	0.0188043	N-acylsphingosine amidohydrolase (non-lysosomal ceramidase) 2
DNTTIP2	1.81379	0.0236036	deoxynucleotidyltransferase, terminal, interacting protein 2
PNN	1.81485	0.0356338	pinin, desmosome associated protein
PDK4	1.84057	0.024569	pyruvate dehydrogenase kinase, isozyme 4
MATR3	1.86265	0.0238318	matrin 3
VGLL3	1.88009	0.00263158	vestigial like 3 (Drosophila)
PGGT1B	1.89051	0.0066	protein geranylgeranyltransferase type I, beta subunit
ROD1	1.89659	0.014375	ROD1 regulator of differentiation 1 (S. pombe)
C1orf27	1.92448	0.00735849	chromosome 1 open reading frame 27
SRP54	1.93076	0.0075	signal recognition particle 54kDa
TMEM30A	1.9315	0.00967742	transmembrane protein 30A
CXADR	1.94252	0.003	coxsackie virus and adenovirus receptor
CAV1	1.96339	0.0027027	caveolin 1, caveolae protein, 22kDa
UPF2	1.97342	0.0215686	UPF2 regulator of nonsense transcripts homolog (yeast)
GPBP1	1.97413	0.015	GC-rich promoter binding protein 1
PRKAR2B	1.97763	0.005	protein kinase, cAMP-dependent, regulatory, type II, beta
SEPT7	1.99996	0.0156322	septin 7
ZHX1	2.00788	0.0101563	zinc fingers and homeoboxes 1
ANGPTL4	2.01768	0	angiopoietin-like 4
PYY	2.08604	0.000645161	peptide YY
PCK1	2.09768	0	phosphoenolpyruvate carboxykinase 1 (soluble)
HMGCS1	2.10576	0.00292683	3-hydroxy-3-methylglutaryl-Coenzyme A synthase 1 (soluble)
CAV2	2.11006	0.000384615	caveolin 2
RAMP2	2.20995	0.000740741	receptor (G protein-coupled) activity modifying protein 2
TCF4	2.215	0.000666667	transcription factor 4
SH3BGRL	2.29437	0	SH3 domain binding glutamic acid-rich protein like
SPP1	2.30525	0.00111111	secreted phosphoprotein 1 (osteopontin, bone sialoprotein I, early T-lymphocyte activation 1)
RGS11	2.35868	0	regulator of G-protein signaling 11
ANXA1	2.42923	0	annexin A1
MYCBP2	2.47789	0	MYC binding protein 2
CD36	2.49158	0	CD36 molecule (thrombospondin receptor)
TTR	2.54494	0.0400645	transthyretin (prealbumin, amyloidosis type I)
GRB14	2.66653	0	growth factor receptor-bound protein 14
SIPA1L1	2.71676	0	signal-induced proliferation-associated 1 like 1
TPH2	2.75316	0.0106154	tryptophan hydroxylase 2
APOA2	2.90233	0.0240179	apolipoprotein A-II
SNCG	2.94718	0	synuclein, gamma (breast cancer-specific protein 1)
COPG2	3.20001	0	coatomer protein complex, subunit gamma 2
F2	3.22379	0.0113235	coagulation factor II (thrombin)
ALB	3.35915	0.015	albumin
FABP1	3.78356	0.00541667	fatty acid binding protein 1, liver
MMP12	3.98815	0	matrix metallopeptidase 12 (macrophage elastase)
MEST	4.64738	0	mesoderm specific transcript homolog (mouse)
