# Supplementary material for: Diet-induced obesity in zebrafish shares common pathophysiological pathways with mammalian obesity
Source: BMC Physiol. 2010 Oct 21;10:21. doi: 10.1186/1472-6793-10-21 (PMC2972245; doi:10.1186/1472-6793-10-21)
Supplement: Additional file 5 — Supplemental Table S5. Genes dysregulated in obese humans (GSE15524) [file 1472-6793-10-21-S5.XLS]

## Sheet: GSE15524.txt
Supplemental Table S5. Genes dysregulated in obese human (GSE15524)
gene symbol	log 2(ob/cont)	FDR	Gene Name
BMP5	-2.4279	0.0335829	bone morphogenetic protein 5
STAP1	-2.33973	0.0662873	signal transducing adaptor family member 1
TNFSF11	-1.35013	0.124491	tumor necrosis factor (ligand) superfamily, member 11
DPPA4	-1.16367	0.09402	developmental pluripotency associated 4
CAMKK1	-0.510966	0.0997909	calcium/calmodulin-dependent protein kinase kinase 1, alpha
HIST1H3A	-0.109418	0.137774	histone cluster 1, H3a
PVRL2	-0.0466001	0.100192	poliovirus receptor-related 2 (herpesvirus entry mediator B)
GSTA3	-0.0396233	0.0979142	glutathione S-transferase alpha 3
PCDHB4	-0.0187618	0.143532	protocadherin beta 4
LCN2	0.00869215	0.0390667	lipocalin 2
MAB21L2	0.0480451	0.129237	mab-21-like 2 (C. elegans)
ARL14	0.39301	0.048838	ADP-ribosylation factor-like 14
ISL2	0.448125	0.0786512	ISL LIM homeobox 2
RINT1	0.46681	0.0448031	RAD50 interactor 1
TMEM144	0.467248	0.133865	transmembrane protein 144
KRT86	0.505124	0.128543	keratin 86
ARSJ	0.513324	0.128873	arylsulfatase family, member J
RBMXL2	0.541115	0.137674	RNA binding motif protein, X-linked-like 2
PIK3AP1	0.617884	0.0123214	phosphoinositide-3-kinase adaptor protein 1
WIF1	0.64733	0.0368778	WNT inhibitory factor 1
PBK	0.697157	0.0302469	PDZ binding kinase
RFX2	0.708367	0.137745	regulatory factor X, 2 (influences HLA class II expression)
TULP4	0.725751	0.11976	tubby like protein 4
HTN3	0.741601	0.0660753	histatin 3
MYL7	0.808967	0.0490175	myosin, light chain 7, regulatory
PASK	0.815156	0.0438866	PAS domain containing serine/threonine kinase
CXorf57	0.823477	0.053	chromosome X open reading frame 57
CLDN3	0.847745	0.131997	claudin 3
CTSE	0.942904	0.0764789	cathepsin E
PAGE1	0.946333	0.0962749	P antigen family, member 1 (prostate associated)
GPR110	0.950821	0.0891358	G protein-coupled receptor 110
PDCD4	0.972654	0.146319	programmed cell death 4 (neoplastic transformation inhibitor)
DEPDC1	0.996319	0.0620166	DEP domain containing 1
HIST1H2BG	1.01289	0.146902	histone cluster 1, H2bg
CYP4F2	1.02158	0.114756	cytochrome P450, family 4, subfamily F, polypeptide 2
LY6H	1.04893	0.0198969	lymphocyte antigen 6 complex, locus H
CRCT1	1.10612	0.0675798	cysteine-rich C-terminal 1
GIT1	1.12452	0.0551402	G protein-coupled receptor kinase interacting ArfGAP 1
LHX1	1.13276	0.0808578	LIM homeobox 1
MAGEA12	1.13494	0.121698	melanoma antigen family A, 12
CTSW	1.13898	0.122773	cathepsin W
FFAR2	1.16624	0.0887785	free fatty acid receptor 2
DNAJC12	1.19891	0.100769	DnaJ (Hsp40) homolog, subfamily C, member 12
KCNE4	1.20789	0.127619	potassium voltage-gated channel, Isk-related family, member 4
HEY1	1.22601	0.0537261	hairy/enhancer-of-split related with YRPW motif 1
RASL11B	1.22693	0.100838	RAS-like, family 11, member B
XRCC2	1.23479	0.0647554	X-ray repair complementing defective repair in Chinese hamster cells 2
PGM5	1.24165	0.124511	phosphoglucomutase 5
IL13	1.26224	0.138691	interleukin 13
NEFH	1.27857	0.138132	neurofilament, heavy polypeptide
NR0B2	1.31402	0.138399	nuclear receptor subfamily 0, group B, member 2
MCTP2	1.31715	0.13071	multiple C2 domains, transmembrane 2
KCNQ3	1.35708	0.0279739	potassium voltage-gated channel, KQT-like subfamily, member 3
LGALS2	1.36991	0.0893162	lectin, galactoside-binding, soluble, 2
MFAP3	1.3726	0.133292	microfibrillar-associated protein 3
AGR2	1.38144	0.0675134	anterior gradient homolog 2 (Xenopus laevis)
TTPA	1.38927	0.0617549	tocopherol (alpha) transfer protein
CCIN	1.39737	0.0646175	calicin
SAGE1	1.40062	0.145109	sarcoma antigen 1
LILRA2	1.41223	0.0766979	leukocyte immunoglobulin-like receptor, subfamily A (with TM domain), member 2
DDAH1	1.42112	0.131019	dimethylarginine dimethylaminohydrolase 1
EVPL	1.43168	0.0999811	envoplakin
CPA6	1.43537	0.117955	carboxypeptidase A6
CLDN2	1.44162	0.0906275	claudin 2
RANBP17	1.442	0.137685	RAN binding protein 17
KLK11	1.45921	0.111401	kallikrein-related peptidase 11
COL11A1	1.46859	0.0616901	collagen, type XI, alpha 1
MYBPC1	1.47924	0.0797936	myosin binding protein C, slow type
ITGA2B	1.48565	0.124825	integrin, alpha 2b (platelet glycoprotein IIb of IIb/IIIa complex, antigen CD41)
SPAM1	1.49497	0.139186	sperm adhesion molecule 1 (PH-20 hyaluronidase, zona pellucida binding)
CXCL6	1.50212	0.107432	chemokine (C-X-C motif) ligand 6 (granulocyte chemotactic protein 2)
PPM2C	1.52821	0.039083	protein phosphatase 2C, magnesium-dependent, catalytic subunit
YSK4	1.52947	0.0321469	YSK4 Sps1/Ste20-related kinase homolog (S. cerevisiae)
KCNJ16	1.53482	0.144464	potassium inwardly-rectifying channel, subfamily J, member 16
COL9A3	1.55075	0.132346	collagen, type IX, alpha 3
TMSB15A	1.55973	0.0889583	thymosin beta 15a
STAP2	1.56501	0.0562798	signal transducing adaptor family member 2
CD1E	1.56562	0.0366204	CD1e molecule
TCP10	1.56567	0.0898514	t-complex 10 homolog (mouse)
HDAC1	1.5719	0.0811261	histone deacetylase 1
NEBL	1.58433	0.0985907	nebulette
SARDH	1.60254	0.0569027	sarcosine dehydrogenase
QPCTL	1.60439	0.116886	glutaminyl-peptide cyclotransferase-like
CYP3A5	1.62156	0.0505498	cytochrome P450, family 3, subfamily A, polypeptide 5
C11orf2	1.62921	0.149628	chromosome 11 open reading frame2
HIST1H2AK	1.62966	0.0323295	histone cluster 1, H2ak
CASR	1.62992	0.0515878	calcium-sensing receptor
KCNQ2	1.63833	0.142938	potassium voltage-gated channel, KQT-like subfamily, member 2
ARD1B	1.64482	0.100019	ARD1 homolog B (S. cerevisiae)
BUB1B	1.65601	0.0387946	budding uninhibited by benzimidazoles 1 homolog beta (yeast)
SLC2A2	1.66449	0.116811	solute carrier family 2 (facilitated glucose transporter), member 2
CRISP1	1.66458	0.0639011	cysteine-rich secretory protein 1
KIR2DL4	1.67752	0.109803	killer cell immunoglobulin-like receptor, two domains, long cytoplasmic tail, 4
RAB35	1.67968	0.0597727	RAB35, member RAS oncogene family
CSRP3	1.69149	0.101	cysteine and glycine-rich protein 3 (cardiac LIM protein)
APOC3	1.69627	0.0490559	apolipoprotein C-III
AMBP	1.70424	0.0802721	alpha-1-microglobulin/bikunin precursor
ATN1	1.70569	0.143397	atrophin 1
CDX1	1.71556	0.0782984	caudal type homeobox 1
FABP7	1.73771	0.0969231	fatty acid binding protein 7, brain
GOLGA2	1.74009	0.0566862	golgi autoantigen, golgin subfamily a, 2
SLC7A2	1.7485	0.0978794	solute carrier family 7 (cationic amino acid transporter, y+ system), member 2
DSC1	1.75319	0.0278205	desmocollin 1
MPZL2	1.75341	0.0556402	myelin protein zero-like 2
CWF19L1	1.76549	0.0251563	CWF19-like 1, cell cycle control (S. pombe)
RYR2	1.76659	0.0507266	ryanodine receptor 2 (cardiac)
ODF1	1.78068	0.0804977	outer dense fiber of sperm tails 1
NUDT11	1.80665	0.0617697	nudix (nucleoside diphosphate linked moiety X)-type motif 11
STAG1	1.80984	0.0862527	stromal antigen 1
XPNPEP2	1.81196	0.0972495	X-prolyl aminopeptidase (aminopeptidase P) 2, membrane-bound
ADAP1	1.82757	0.0818805	ArfGAP with dual PH domains 1
ING2	1.83128	0.105971	inhibitor of growth family, member 2
ULK4	1.83144	0.0315205	unc-51-like kinase 4 (C. elegans)
BCAT1	1.85845	0.128213	branched chain aminotransferase 1, cytosolic
LY75	1.86285	0.0322414	lymphocyte antigen 75
CRLF1	1.87165	0.146777	cytokine receptor-like factor 1
FTSJD1	1.87236	0.0773598	FtsJ methyltransferase domain containing 1
MYH8	1.87296	0.0896414	myosin, heavy chain 8, skeletal muscle, perinatal
TAC3	1.89507	0.129317	tachykinin 3
PIF1	1.89684	0.0484698	PIF1 5'-to-3' DNA helicase homolog (S. cerevisiae)
PODXL2	1.90125	0.0313333	podocalyxin-like 2
ZBTB10	1.9134	0.119778	zinc finger and BTB domain containing 10
NXPH1	1.91653	0.146595	neurexophilin 1
PDPN	1.91766	0.143719	podoplanin
PROZ	1.92442	0.144386	protein Z, vitamin K-dependent plasma glycoprotein
CES3	1.92508	0.0907927	carboxylesterase 3
LGALS13	1.93705	0.138153	lectin, galactoside-binding, soluble, 13
PDCD1LG2	1.94833	0.070273	programmed cell death 1 ligand 2
NAP1L2	1.96121	0.144898	nucleosome assembly protein 1-like 2
SLC6A3	1.96888	0.139129	solute carrier family 6 (neurotransmitter transporter, dopamine), member 3
LRRN2	1.96903	0.104066	leucine rich repeat neuronal 2
FGF1	1.9802	0.102306	fibroblast growth factor 1 (acidic)
BRDT	1.98571	0.0350495	bromodomain, testis-specific
APOA5	1.99748	0.123054	apolipoprotein A-V
FABP1	1.99853	0.0261765	fatty acid binding protein 1, liver
CYP3A4	2.01417	0.101394	cytochrome P450, family 3, subfamily A, polypeptide 4
CPB1	2.01444	0.079375	carboxypeptidase B1 (tissue)
FAM178A	2.01838	0.0914113	family with sequence similarity 178, member A
ACSBG1	2.02321	0.104698	acyl-CoA synthetase bubblegum family member 1
AKAP5	2.02487	0.0522185	A kinase (PRKA) anchor protein 5
LUZP4	2.02769	0.0352041	leucine zipper protein 4
ENPP5	2.05383	0.105428	ectonucleotide pyrophosphatase/phosphodiesterase 5 (putative function)
SPAG6	2.05844	0.0911313	sperm associated antigen 6
TPM1	2.06809	0.109606	tropomyosin 1 (alpha)
FAM176A	2.06931	0.132006	family with sequence similarity 176, member A
DNAH7	2.07523	0.0309202	dynein, axonemal, heavy chain 7
PLA2G15	2.07537	0.132016	phospholipase A2, group XV
ENOX1	2.08439	0.0507986	ecto-NOX disulfide-thiol exchanger 1
RBP1	2.08561	0.132291	retinol binding protein 1, cellular
MAST2	2.08574	0.0972994	microtubule associated serine/threonine kinase 2
CORT	2.08832	0.131739	cortistatin
CDH8	2.09464	0.100038	cadherin 8, type 2
NPDC1	2.09716	0.134281	neural proliferation, differentiation and control, 1
VGLL3	2.10024	0.111052	vestigial like 3 (Drosophila)
CBLN1	2.1003	0.0539498	cerebellin 1 precursor
PTGIS	2.10121	0.143732	prostaglandin I2 (prostacyclin) synthase
DCDC2	2.1022	0.02272	doublecortin domain containing 2
CYP2J2	2.10741	0.06744	cytochrome P450, family 2, subfamily J, polypeptide 2
CGA	2.12585	0.145007	glycoprotein hormones, alpha polypeptide
TGM1	2.12782	0.1152	transglutaminase 1 (K polypeptide epidermal type I, protein-glutamine-gamma-glutamyltransferase)
KRT13	2.12824	0.0999809	keratin 13
PROCR	2.15849	0.112039	protein C receptor, endothelial (EPCR)
LRP2	2.15927	0.108703	low density lipoprotein-related protein 2
FHL3	2.16599	0.0353535	four and a half LIM domains 3
ESRRB	2.17069	0.101481	estrogen-related receptor beta
ABAT	2.17438	0.0541195	4-aminobutyrate aminotransferase
SLC10A2	2.17476	0.122142	solute carrier family 10 (sodium/bile acid cotransporter family), member 2
ADORA2B	2.17479	0.129463	adenosine A2b receptor
MYT1	2.1874	0.070481	myelin transcription factor 1
NGF	2.19157	0.0706158	nerve growth factor (beta polypeptide)
IRS1	2.19669	0.0895736	insulin receptor substrate 1
CGNL1	2.19903	0.0999244	cingulin-like 1
PSD2	2.2028	0.0970751	pleckstrin and Sec7 domain containing 2
ADRA1D	2.22033	0.144217	adrenergic, alpha-1D-, receptor
KLK4	2.22616	0.0843297	kallikrein-related peptidase 4
SPANXC	2.2343	0.109714	SPANX family, member C
CNOT3	2.2348	0.0761466	CCR4-NOT transcription complex, subunit 3
DPYSL5	2.23602	0.132783	dihydropyrimidinase-like 5
NANOG	2.2417	0.101614	Nanog homeobox
HAS1	2.24841	0.0973333	hyaluronan synthase 1
ELF5	2.25452	0.0364019	E74-like factor 5 (ets domain transcription factor)
RGS4	2.26507	0.111363	regulator of G-protein signaling 4
MT1H	2.26577	0.0719855	metallothionein 1H
PRDM16	2.26766	0.132196	PR domain containing 16
RASL10A	2.27107	0.117513	RAS-like, family 10, member A
CLIC5	2.27632	0.079954	chloride intracellular channel 5
LSAMP	2.29404	0.0445455	limbic system-associated membrane protein
CDKL2	2.29993	0.0707417	cyclin-dependent kinase-like 2 (CDC2-related kinase)
ADAM18	2.30017	0.0706549	ADAM metallopeptidase domain 18
BMP4	2.3036	0.052047	bone morphogenetic protein 4
ZNF551	2.30995	0.0506207	zinc finger protein 551
KIF4A	2.31171	0.0350259	kinesin family member 4A
ABHD13	2.3124	0.0979417	abhydrolase domain containing 13
TMEM98	2.31534	0.100885	transmembrane protein 98
WISP1	2.31601	0.075619	WNT1 inducible signaling pathway protein 1
SLC5A3	2.3183	0.0898978	solute carrier family 5 (sodium/myo-inositol cotransporter), member 3
ANLN	2.32075	0.0816107	anillin, actin binding protein
F5	2.32226	0.038913	coagulation factor V (proaccelerin, labile factor)
C10orf59	2.33364	0.0257692	chromosome 10 open reading frame 59
HGFAC	2.33925	0.0706015	HGF activator
RAMP1	2.34253	0.0699223	receptor (G protein-coupled) activity modifying protein 1
CLIC3	2.34528	0.0555319	chloride intracellular channel 3
FAM108B1	2.34986	0.0998282	family with sequence similarity 108, member B1
ANKRD2	2.36078	0.054875	ankyrin repeat domain 2 (stretch responsive muscle)
MAGEC2	2.36119	0.12225	melanoma antigen family C, 2
MCF2	2.36148	0.0703491	MCF.2 cell line derived transforming sequence
RNF39	2.37313	0.0695584	ring finger protein 39
PRPH2	2.37803	0.048125	peripherin 2 (retinal degeneration, slow)
GDF11	2.3786	0.144326	growth differentiation factor 11
GTF2I	2.38996	0.117914	general transcription factor II, i
WARS2	2.39014	0.0446215	tryptophanyl tRNA synthetase 2, mitochondrial
KIAA0644	2.39285	0.0567647	KIAA0644 gene product
RXFP1	2.39349	0.111252	relaxin/insulin-like family peptide receptor 1
GPM6A	2.40812	0.132041	glycoprotein M6A
CBFA2T3	2.40903	0.119949	core-binding factor, runt domain, alpha subunit 2; translocated to, 3
SPEF1	2.41294	0.100058	sperm flagellar 1
ST6GALNAC1	2.42341	0.0934269	ST6 (alpha-N-acetyl-neuraminyl-2,3-beta-galactosyl-1,3)-N-acetylgalactosaminide alpha-2,6-sialyltransferase 1
HDHD2	2.42503	0.106721	haloacid dehalogenase-like hydrolase domain containing 2
SET	2.43226	0.0707179	SET nuclear oncogene
MOGAT2	2.44125	0.0818625	monoacylglycerol O-acyltransferase 2
TSC22D4	2.44624	0.0707598	TSC22 domain family, member 4
CCR4	2.44945	0.0527922	chemokine (C-C motif) receptor 4
VTN	2.45459	0.144206	vitronectin
CKMT1B	2.46663	0.0983915	creatine kinase, mitochondrial 1B
TRO	2.47146	0.0705651	trophinin
CGN	2.47186	0.0444841	cingulin
WNT2B	2.47359	0.0508191	wingless-type MMTV integration site family, member 2B
SULT2A1	2.4856	0.0276667	sulfotransferase family, cytosolic, 2A, dehydroepiandrosterone (DHEA)-preferring, member 1
TPD52L1	2.48754	0.0519934	tumor protein D52-like 1
FGL1	2.52486	0.0897447	fibrinogen-like 1
TYRP1	2.53189	0.0264336	tyrosinase-related protein 1
PSG6	2.55043	0.043029	pregnancy specific beta-1-glycoprotein 6
ERG	2.5557	0.0685901	v-ets erythroblastosis virus E26 oncogene homolog (avian)
TRMT2B	2.56566	0.0363679	TRM2 tRNA methyltransferase 2 homolog B (S. cerevisiae)
COL17A1	2.56816	0.0579598	collagen, type XVII, alpha 1
EMILIN1	2.57915	0.0468421	elastin microfibril interfacer 1
ZFP64	2.59217	0.0307927	zinc finger protein 64 homolog (mouse)
ELA3A	2.59305	0.0432099	elastase 3A, pancreatic
CALB1	2.59946	0.0285625	calbindin 1, 28kDa
REG1A	2.60161	0.146758	regenerating islet-derived 1 alpha
RHD	2.60531	0.0570725	Rh blood group, D antigen
RTKN2	2.60848	0.0454054	rhotekin 2
ALOX15	2.61913	0.0463774	arachidonate 15-lipoxygenase
BCO2	2.63091	0.0399145	beta-carotene oxygenase 2
BAIAP3	2.64951	0.0554601	BAI1-associated protein 3
C4A	2.64995	0.0422034	complement component 4A (Rodgers blood group)
FSCN3	2.65461	0.0661725	fascin homolog 3, actin-bundling protein, testicular (Strongylocentrotus purpuratus)
KRT5	2.66314	0.0906085	keratin 5
MT3	2.66432	0.0767453	metallothionein 3
RASSF7	2.69227	0.0347396	Ras association (RalGDS/AF-6) domain family (N-terminal) member 7
IL13RA2	2.69844	0.0495122	interleukin 13 receptor, alpha 2
AQP9	2.69929	0.0281169	aquaporin 9
LAMB1	2.7033	0.0354	laminin, beta 1
ZNF329	2.73281	0.0218803	zinc finger protein 329
RGS11	2.74057	0.0813229	regulator of G-protein signaling 11
CAMK2N2	2.74392	0.0318023	calcium/calmodulin-dependent protein kinase II inhibitor 2
HAVCR1	2.75913	0.020396	hepatitis A virus cellular receptor 1
SLC7A11	2.76334	0.0513946	solute carrier family 7, (cationic amino acid transporter, y+ system) member 11
HAP1	2.77335	0.0749165	huntingtin-associated protein 1
PLA2G2A	2.78213	0.0887942	phospholipase A2, group IIA (platelets, synovial fluid)
GALNT14	2.80278	0.0365297	UDP-N-acetyl-alpha-D-galactosamine:polypeptide N-acetylgalactosaminyltransferase 14 (GalNAc-T14)
PDE1B	2.80313	0.0608499	phosphodiesterase 1B, calmodulin-dependent
MLANA	2.83214	0.0335106	melan-A
SLC39A8	2.84878	0.0539241	solute carrier family 39 (zinc transporter), member 8
UPK1B	2.85812	0.0362441	uroplakin 1B
CYP21A2	2.90519	0.0556308	cytochrome P450, family 21, subfamily A, polypeptide 2
RAB17	2.94909	0.0389189	RAB17, member RAS oncogene family
EDN2	2.9506	0.0564048	endothelin 2
GSTA1	2.95287	0.0784919	glutathione S-transferase alpha 1
TEF	2.9768	0.0564497	thyrotrophic embryonic factor
SERPINC1	3.01002	0.0222314	serpin peptidase inhibitor, clade C (antithrombin), member 1
EPS8L1	3.05911	0.0259848	EPS8-like 1
KLHDC8A	3.08743	0.0279874	kelch domain containing 8A
SECTM1	3.08979	0.0333516	secreted and transmembrane 1
PSKH2	3.09598	0.0356311	protein serine kinase H2
DNAH5	3.11637	0.035	dynein, axonemal, heavy chain 5
TAC1	3.12508	0.0206731	tachykinin, precursor 1
DMKN	3.13268	0.033587	dermokine
FUT3	3.13343	0.0348454	fucosyltransferase 3 (galactoside 3(4)-L-fucosyltransferase, Lewis blood group)
MUC16	3.1555	0.0315294	mucin 16, cell surface associated
TEX12	3.16702	0.0221849	testis expressed 12
CACNA1G	3.16749	0.036	calcium channel, voltage-dependent, T type, alpha 1G subunit
HIST1H4L	3.18826	0.0352239	histone cluster 1, H4l
COX7A2L	3.20373	0.0277848	cytochrome c oxidase subunit VIIa polypeptide 2 like
SLC39A4	3.21879	0.0169136	solute carrier family 39 (zinc transporter), member 4
DSC3	3.21892	0.0328652	desmocollin 3
LMTK2	3.25271	0.0270139	lemur tyrosine kinase 2
WFDC2	3.26284	0.0363721	WAP four-disulfide core domain 2
TCL6	3.26957	0.0176744	T-cell leukemia/lymphoma 6
STK31	3.27709	0.0566959	serine/threonine kinase 31
BCAS1	3.29347	0.00804878	breast carcinoma amplified sequence 1
PRSS8	3.31699	0.0263704	protease, serine, 8
KRTAP3-1	3.31769	0.0420675	keratin associated protein 3-1
PPM1E	3.35497	0.0172941	protein phosphatase 1E (PP2C domain containing)
SENP1	3.42302	0.0221429	SUMO1/sentrin specific peptidase 1
SNTG1	3.43002	0.0554128	syntrophin, gamma 1
HSD17B6	3.45579	0.0194949	hydroxysteroid (17-beta) dehydrogenase 6 homolog (mouse)
TMPRSS3	3.46834	0.0347179	transmembrane protease, serine 3
TFPI2	3.53566	0.0152778	tissue factor pathway inhibitor 2
NRCAM	3.53961	0.0706122	neuronal cell adhesion molecule
ZNF365	3.54185	0.0276316	zinc finger protein 365
RFX4	3.56045	0.00761905	regulatory factor X, 4 (influences HLA class II expression)
GUCA2B	3.62377	0.0208333	guanylate cyclase activator 2B (uroguanylin)
SLC38A7	3.65275	0.0167089	solute carrier family 38, member 7
FGF9	3.68403	0.0193333	fibroblast growth factor 9 (glia-activating factor)
BARX1	3.69269	0.0180899	BARX homeobox 1
BCHE	3.69679	0.0276351	butyrylcholinesterase
C3	3.70568	0.0156923	complement component 3
GATM	3.71279	0.0155072	glycine amidinotransferase (L-arginine:glycine amidinotransferase)
A2BP1	3.71366	0.01675	ataxin 2-binding protein 1
KRT8	3.71775	0.0265468	keratin 8
TNNI3	3.74032	0.0207477	troponin I type 3 (cardiac)
KISS1	3.76263	0.0221667	KiSS-1 metastasis-suppressor
SLPI	3.78687	0.0219469	secretory leukocyte peptidase inhibitor
CFC1	3.79353	0.0152703	cripto, FRL-1, cryptic family 1
TNNT1	3.81062	0.0205825	troponin T type 1 (skeletal, slow)
CFB	3.90375	0.0156061	complement factor B
FPGT	4.01333	0.0890814	fucose-1-phosphate guanylyltransferase
GPC5	4.0159	0.00794872	glypican 5
HSD17B2	4.0207	0.0390351	hydroxysteroid (17-beta) dehydrogenase 2
VSNL1	4.08342	0.00771429	visinin-like 1
PTPRZ1	4.09566	0.00766667	protein tyrosine phosphatase, receptor-type, Z polypeptide 1
CDCP1	4.10443	0.0075	CUB domain containing protein 1
PAGE4	4.16753	0.0179545	P antigen family, member 4 (prostate associated)
ALB	4.235	0.0337297	albumin
RLN2	4.3374	0.0171084	relaxin 2
SH3GL3	4.35621	0.0258209	SH3-domain GRB2-like 3
ANXA8L2	4.37026	0.0132258	annexin A8-like 2
INVS	4.46602	0.00789474	inversin
RPRM	4.46916	0.00886364	reprimo, TP53 dependent G2 arrest mediator candidate
FGD1	4.56358	0.0390749	FYVE, RhoGEF and PH domain containing 1
UPK3B	4.56972	0.0749043	uroplakin 3B
DAZ1	4.77922	0.0108511	deleted in azoospermia 1
ATG2B	4.87268	0.103327	ATG2 autophagy related 2 homolog B (S. cerevisiae)
KLK13	5.04975	0.0534615	kallikrein-related peptidase 13
TUBB4	5.06998	0.0229032	tubulin, beta 4
C4orf49	5.11108	0.00727273	chromosome 4 open reading frame 49
KRT18	5.11472	0.0076	keratin 18
CST6	5.19077	0.00774194	cystatin E/M
SHISA5	5.23434	0.00923077	shisa homolog 5 (Xenopus laevis)
DNAH9	5.27184	0.0268966	dynein, axonemal, heavy chain 9
LAMC2	5.32067	0.0704938	laminin, gamma 2
SERPINB3	5.3545	0.00833333	serpin peptidase inhibitor, clade B (ovalbumin), member 3
HPR	5.38107	0.00708333	haptoglobin-related protein
C21orf62	5.3854	0.00857143	chromosome 21 open reading frame 62
KLK7	5.42427	0.00444444	kallikrein-related peptidase 7
KLK5	5.44575	0.00777778	kallikrein-related peptidase 5
ZFP30	5.55085	0.0117647	zinc finger protein 30 homolog (mouse)
KCND2	5.58622	0.00913043	potassium voltage-gated channel, Shal-related subfamily, member 2
UHRF1	5.62874	0.006	ubiquitin-like with PHD and ring finger domains 1
ANXA13	5.93512	0.0110417	annexin A13
KRT19	5.94985	0.00764706	keratin 19
CD274	6.06628	0.0400858	CD274 molecule
CLUL1	6.34222	0.0075	clusterin-like 1 (retinal)
ISL1	6.37101	0.0075	ISL LIM homeobox 1
ITLN1	6.42867	0.00722222	intelectin 1 (galactofuranose binding)
CHGB	7.05757	0.0153731	chromogranin B (secretogranin 1)
BMP3	8.09083	0.00375	bone morphogenetic protein 3
