# Supplementary material for: Diet-induced obesity in zebrafish shares common pathophysiological pathways with mammalian obesity
Source: BMC Physiol. 2010 Oct 21;10:21. doi: 10.1186/1472-6793-10-21 (PMC2972245; doi:10.1186/1472-6793-10-21)
Supplement: Additional file 6 — Supplemental Table S6. Genes differentially expressed in visceral AT in the same direction in at least two obesity models [file 1472-6793-10-21-S6.XLS]

## Sheet: Sheet2
Supplemental Table S6. Genes differentially expressed in visceral AT in the same direction in at least two obesity models
		Zebrafish		Rat		Mouse		Human
Block	Gene symbol	Log2 (OF 8w/1w)	FDR	Log2 (ob/cont)	FDR	Log2 (ob/cont)	FDR	Log2 (ob/cont)	FDR
1	STAP2	3.32467	0.00126582	1.53506	0.032844	NS or WE	ND	1.56501	0.0562798
1	FABP1	NS or WE	ND	1.42037	0.0689401	3.78356	0.00541667	1.99853	0.0261765
2	WFIKKN1	-2.01613	0.0752273	-0.527247	0.0162963	NS or WE	ND	NS or WE	ND
2	KRT5	3.65641	0.0831672	NS or WE	ND	NS or WE	ND	2.66314	0.0906085
2	CYP3A5	3.83466	0.00015625	NS or WE	ND	NS or WE	ND	1.62156	0.0505498
2	COL11A1	NS or WE	ND	0.58187	0.0731452	NS or WE	ND	1.46859	0.0616901
2	CYP3A4	NS or WE	ND	0.935622	0.0778929	NS or WE	ND	2.01417	0.101394
2	HGFAC	NS or WE	ND	1.05344	0.0386806	NS or WE	ND	2.33925	0.0706015
2	RGS11	NS or WE	ND	NS or WE	ND	2.35868	0	2.74057	0.0813229
3	APOH	0.982126	0.0819254	1.23402	0.0362121	NS or WE	ND	1.20963	0.9647
3	C9orf72	1.74542	0.0893324	-0.0687475	1.08586	1.33269	0.0636797	NS or WE	ND
3	UPB1	2.25757	0.0391667	1.67418	0.0689604	NS or WE	ND	0.797266	1.0473
3	F5	2.27817	0.0164916	-0.108798	1.04851	NS or WE	ND	2.32226	0.038913
3	RASL11B	2.4945	0.0445887	-0.495783	0.501873	NS or WE	ND	1.22693	0.100838
3	TYRP1	2.60503	0.0272093	-0.14542	1.08689	NS or WE	ND	2.53189	0.0264336
3	FGG	3.01361	0.000970874	1.27629	0.106181	NS or WE	ND	0.31157	0.695839
3	GYS2	3.43489	0.00227513	0.797981	0.0658115	NS or WE	ND	1.02275	1.04556
3	FGB	3.46157	0.000434783	1.48711	0.110932	NS or WE	ND	0.0885324	0.996612
3	SERPINC1	3.63681	0.000816327	1.18024	0.39495	NS or WE	ND	3.01002	0.0222314
3	AMBP	3.98269	0	0.492628	0.810148	NS or WE	ND	1.70424	0.0802721
3	C8A	4.10765	0	0.92611	0.0778292	NS or WE	ND	1.53181	0.726037
3	HPX	6.28443	0	0.948763	0.135286	NS or WE	ND	0.917874	0.575188
3	SPP1	NS or WE	ND	1.91481	0.0114706	2.30525	0.00111111	-1.50272	0.944387
3	LCN2	NS or WE	ND	0.718591	0.106257	0.087537	0.933198	0.00869215	0.0390667
3	FGF1	NS or WE	ND	0.393971	0.663825	1.16938	0.0908228	1.9802	0.102306
3	SLC39A8	NS or WE	ND	-0.111075	1.07036	1.67822	0.0300746	2.84878	0.0539241
3	ALB	NS or WE	ND	-0.255493	0.691171	3.35915	0.015	4.235	0.0337297
3	XPNPEP2	0.964063	1.01111	0.972587	0.0946984	NS or WE	ND	1.81196	0.0972495
4	IGF1	1.74963	0.0913324	-0.148127	1.0437	1.58075	0.0137975	0.151669	1.05247
4	ADFP	2.06718	0.0452182	1.12684	0.0917208	-0.034369	0.958538	-0.759715	0.768821
4	FGA	2.38466	0.00151515	0.863657	0.224511	1.76857	0.04625	1.27683	0.529585
4	PCK2	2.77924	0.00863095	1.09704	0.0334146	-0.139893	0.973922	0.683518	0.490158
4	C3	3.15004	0.00111111	0.682397	0.522761	0.384986	1.01754	3.70568	0.0156923
4	F2	3.78836	0.00104348	0.0609809	1.10239	3.22379	0.0113235	1.28913	0.745883
4	ANLN	-1.88423	0.210246	0.0845378	1.08066	1.28859	0.122675	2.32075	0.0816107
4	BCAT1	-1.07656	0.263167	0.757003	0.207989	1.40702	0.0473596	1.85845	0.128213
4	RNF128	1.11859	0.446253	1.38983	0.0116129	1.72731	0.0463743	0.3593	0.981225
4	SLC2A2	1.34865	0.407152	1.08655	0.909026	1.25354	0.0857792	1.66449	0.116811
NS: not spotted; WE: weak expression; ND: not determined
Genes with FDR under 15% are shown in red (increased in obesity) or blue (decreased in obesity).
Genes that are not spotted on the microarray are shown in green.
Block 1: genes dysregulated in visceral AT in the same direction in at least in three obesity models.
Block 2: genes dysregulated in visceral AT in the same direction in two obesity models.
The gene expression in the other two obesity models could not be determined because of weak expression or no spotting.
Block 3: genes dysregulated in visceral AT in the same direction in two obesity models, but not in third obesity model.
The gene expression in the other obesity model could not be determined because of weak expression or no spotting.
Block 4: genes dysregulated in visceral AT in the same direction in two obesity models but not in the other two obesity models.
