# Supplementary material for: Diet-induced obesity in zebrafish shares common pathophysiological pathways with mammalian obesity
Source: BMC Physiol. 2010 Oct 21;10:21. doi: 10.1186/1472-6793-10-21 (PMC2972245; doi:10.1186/1472-6793-10-21)
Supplement: Additional file 8 — Supplemental Table S7. Primers used in qPCR analysis [file 1472-6793-10-21-S8.XLS]

## Sheet: Sheet1
Supplemental Table S7. Primers used in qPCR analysis
Symbol	Primer forward	Primer reverse	Expected bp of the PCR product
gapdh	ttctcacaaacgaggacacaa	caaggtcaatgaatgggtca	150
fabp1a	gttcaaatggatggtaataagctg	tgagcgtcgctttacaatca	155
hpx	cgtgtgcacttggatgctat	gaaatggccatcataggagaa	171
apoa1	agcagccttggtgtacctga	aaagcctgggaggtggtc	150
lep	aacacattgacgggcaaaat	tggtcaacatgcttatttgga	167
